# Supplementary material for: Frequency-selective control of cortical and subcortical networks by central thalamus
Source: eLife. 2015 Dec 10;4:e09215. doi: 10.7554/eLife.09215 (PMC4721962; doi:10.7554/eLife.09215)
Supplement: Figure 1—source data 1. — Exact p values comparing thalamic firing rate before and during stimulation are provided. DOI: http://dx.doi.org/10.7554/eLife.09215.004 [file elife-09215-fig1-data1.xlsx]

## Sheet: 10 Hz
FIRING RATE (spikes/s)	Neuron 1			Neuron 2			Neuron 3			Neuron 4			Neuron 5
Timing relative to stimulation (s)	-20 --> 0	0 --> 20	20 --> 40	-20 --> 0	0 --> 20	20 --> 40	-20 --> 0	0 --> 20	20 --> 40	-20 --> 0	0 --> 20	20 --> 40	-20 --> 0	0 --> 20	20 --> 40
Trial 1	1.3	8.25	1.6	0.1	4.95	0.1	0.15	57	0.35	0.05	9.8	0.1	0	16.7	0
Trial 2	1.7	8.25	2.15	0.25	3.55	0.25	0.2	53.95	0.3	0	9.9	0.05	0	14.6	0
Trial 3	1.65	8.1	2.15	0.2	4.15	0.2	0.25	55.4	0.1	0	11.1	0.05	0.05	14.75	0
Trial 4	1.5	9.65	1.55	0.1	4.75	0.4	0.2	58.2	0.65	0	11.05	0.1	0	14.3	0
Trial 5	2.2	8.05	1.6	0.25	4.8	0.35	0.2	55.6	0	0	11.7	0	0	16.25	0
Trial 6	1.55	8.5	1.5	0.4	4.65	0.25	0.1	57.8	0.15	0.05	11.05	0	0	15.3	0
Trial 7	2	9.1	1	0.05	4.5	0.25	0.2	60.15	0.25	0.05	11.1	0.05	0	14.9	0
Trial 8	1.95	10.1	2.35	0.35	5.35	0.4	0.2	60.4	0.25	0.05	11.25	0.05	0	16.1	0
Trial 9	1.8	9.8	1.75	0.3	4.95	0.45	0.15	57	0.1	0	11.85	0.05	0	16.8	0
Trial 10	2.2	9.8	1.85	0.45	4.15	0.3	0.2	57.9	0.3	0	11.6	0	0	16.5	0
Trial 11	1.45	9.85	1.45	0.3	5.1	0.35	0.05	61.35	0.2	0.05	11.25	0.35	0	15.6	0
Trial 12	1.85	9.7	1.95	0.3	4.55	0.3	0.3	60.15	0.05	0.2	10.5	0.1	0	15.9	0
P-value (firing rate during stimulation > firing rate before stimulation)	0.000244141			0.000244141			0.000244141			0.000244141			0.000244141
* Note: the provided p-values represent the raw output of one-sided Wilcoxon signed-rank tests
Shaded columns indicate 20 s periods of stimulation

## Sheet: 40 Hz
FIRING RATE (spikes/s)	Neuron 1			Neuron 2			Neuron 3			Neuron 4			Neuron 5
Timing relative to stimulation (s)	-20 --> 0	0 --> 20	20 --> 40	-20 --> 0	0 --> 20	20 --> 40	-20 --> 0	0 --> 20	20 --> 40	-20 --> 0	0 --> 20	20 --> 40	-20 --> 0	0 --> 20	20 --> 40
Trial 1	1.8	13	1.7	0.3	13.95	0.3	0.1	64.25	0.1	0.05	14.7	0	0.05	39.7	0
Trial 2	1.95	11.95	1.75	0.1	11.4	0.35	0.25	57.05	0.3	0	18.5	0	0	31.9	0
Trial 3	1.25	13	1.7	0.25	12.3	0.2	0.35	56.65	0.2	0.05	20.5	0	0	31.75	0
Trial 4	1.7	13.7	1.5	0.2	12	0.3	0.25	54.65	0.3	0	22.1	0.1	0	29.8	0
Trial 5	2.2	12.65	1.55	0.35	12.6	0.25	0	54.3	0.1	0.05	22.4	0.05	0	28.9	0
Trial 6	1.4	12.25	1.85	0.3	11.6	0.25	0.15	51.65	0.2	0.05	21.4	0.15	0	29.05	0
Trial 7	1.25	11.95	1.55	0.15	12.25	0.35	0.05	54.95	0.25	0	24.3	0	0	27.5	0
Trial 8	1.3	12.7	1.45	0.25	10.5	0.35	0.25	57.05	0.2	0.35	22.8	0.1	0	29.6	0
Trial 9	1.95	13.85	1.15	0.15	11.5	0.3	0.2	55.8	0.1	0	20.7	0	0	29.05	0
Trial 10	1.4	12.85	1.35	0.25	11.2	0.2	0.25	56.95	0.25	0	22.55	0.05	0	30.45	0
Trial 11	1.6	11.95	1.6	0.15	11.15	0.2	0.1	55.8	0.15	0	22.35	0.05	0	28.65	0
Trial 12	1.1	12.65	1.85	0.25	10.75	0.2	0.1	60.35	0.2	0.1	19.25	0	0	29	0
P-value (firing rate during stimulation > firing rate before stimulation)	0.000244141			0.000244141			0.000244141			0.000244141			0.000244141
* Note: the provided p-values represent the raw output of one-sided Wilcoxon signed-rank tests
Shaded columns indicate 20 s periods of stimulation

## Sheet: 100 Hz
FIRING RATE (spikes/s)	Neuron 1			Neuron 2			Neuron 3			Neuron 4			Neuron 5
Timing relative to stimulation (s)	-20 --> 0	0 --> 20	20 --> 40	-20 --> 0	0 --> 20	20 --> 40	-20 --> 0	0 --> 20	20 --> 40	-20 --> 0	0 --> 20	20 --> 40	-20 --> 0	0 --> 20	20 --> 40
Trial 1	2.1	16.95	1.4	0.1	9.95	0.1	0	58.65	0.05	0.05	53	0.05	0	17.7	0
Trial 2	1.4	14.1	1.35	0.1	10.35	0.15	0.25	54.8	0.1	0.2	51.65	0.15	0	16.4	0
Trial 3	1.55	16.4	1.75	0.15	10.1	0.1	0.05	55.65	0.15	0.1	48.8	0.15	0	20.65	0
Trial 4	1.15	14.45	1.35	0.1	9.85	0.05	0.05	59.85	0.4	0.1	49.55	0	0	22.1	0
Trial 5	0.95	14.1	1.1	0.15	9.55	0.15	0.25	57.8	0.3	0	50.3	0	0	19.9	0
Trial 6	1.45	15.8	1.85	0.25	9.55	0.35	0.1	59.75	0.05	0.05	48.3	0	0	21.05	0
Trial 7	0.9	14.25	0.95	0.1	9.6	0.2	0.1	62.7	0.05	0.15	44.25	0	0	25.1	0
Trial 8	0.8	14.95	1.25	0.35	8.9	0.2	0	61.45	0.4	0	48.65	0.05	0	23.95	0
Trial 9	1.45	16.4	1.05	0.1	10.4	0.2	0.05	63.15	0	0	46	0.15	0	24	0
Trial 10	0.8	15.15	1.55	0.35	8.7	0.1	0.05	61.3	0.25	0	49.55	0	0	22.25	0
Trial 11	1.3	14.25	1.35	0.05	9.95	0.2	0.05	62.2	0.1	0.15	49.95	0.05	0	23.75	0
Trial 12	1.95	14.55	1.75	0.15	10.1	0.25	0.05	62.5	0.15	0.05	50.5	0	0	22.05	0
P-value (firing rate during stimulation > firing rate before stimulation)	0.000244141			0.000244141			0.000244141			0.000244141			0.000244141
* Note: the provided p-values represent the raw output of one-sided Wilcoxon signed-rank tests
Shaded columns indicate 20 s periods of stimulation
