# Supplementary material for: Frequency-selective control of cortical and subcortical networks by central thalamus
Source: eLife. 2015 Dec 10;4:e09215. doi: 10.7554/eLife.09215 (PMC4721962; doi:10.7554/eLife.09215)
Supplement: Figure 2—source data 1. — Exact p values comparing the volume activated during 10 versus 40 Hz stimulation and 10 versus 100 Hz stimulation are provided. DOI: http://dx.doi.org/10.7554/eLife.09215.007 [file elife-09215-fig2-data1.xlsx]

## Sheet: fig2vols.csv
fMRI ACTIVATION VOLUMES (mm^3)	ipsilateral thalamus			contralateral thalamus			ipsilateral striatum			contralateral striatum			medial prefrontal cortex			ipsilateral lateral prefrontal cortex			contralateral lateral prefrontal cortex			cingulate cortex			ipsilateral motor cortex			contralateral motor cortex			ipsilateral somatosenosry cortex			contralateral somatosensory cortex
Stimulation Frequency (Hz)	10	40	100	10	40	100	10	40	100	10	40	100	10	40	100	10	40	100	10	40	100	10	40	100	10	40	100	10	40	100	10	40	100	10	40	100
Rat 1	4.7104	5.5702	8.0002	2.1309	0	0.2243	3.8506	2.1309	16.673	0	0	4.0375	0.14954	0.41122	7.2525	0	0.037384	6.3179	0	0.037384	0.74768	1.7197	12.075	29.459	1.6075	6.0562	24.935	0	1.8318	16.599	0.37384	1.6075	28.674	0.037384	0	13.383
Rat 2	1.2711	7.2899	7.3647	0	0.18692	0.037384	1.944	20.3	18.991	0	0	0.14954	0	2.2804	1.0841	0.074768	5.3085	4.9347	0	0	0.037384	0.18692	10.243	10.954	0.037384	16.524	14.468	0	2.0561	1.458	0.074768	27.963	52.749	0.11215	0	0.037384
Rat 3	4.3739	N/A	1.7197	0.41122	N/A	0	6.4301	N/A	10.617	0.11215	N/A	0	0.82245	N/A	2.243	0.33646	N/A	3.0655	0	N/A	0.037384	1.6449	N/A	5.9067	5.2338	N/A	16.599	0	N/A	0.2243	1.3832	N/A	46.468	0.037384	N/A	0.11215
Rat 4	0.18692	N/A	0.33646	0.14954	N/A	0	0.037384	N/A	1.1589	0	N/A	0	0	N/A	0.11215	0	N/A	0.7103	0.11215	N/A	0	0.074768	N/A	2.8412	0.41122	N/A	14.729	0	N/A	0	0	N/A	10.991	0.037384	N/A	0
Rat 5	1.1215	N/A	3.3646	0.074768	N/A	0	0.33646	N/A	10.243	0	N/A	0.11215	0.26169	N/A	1.2337	0.2243	N/A	3.3272	0	N/A	0.48599	0.26169	N/A	8.2245	5.7945	N/A	18.692	0	N/A	2.0561	0.29907	N/A	19.701	0.037384	N/A	2.0935
Rat 6	1.2711	N/A	1.757	0.037384	N/A	0.037384	0	N/A	0.48599	0	N/A	0	0.78506	N/A	0.29907	0	N/A	0	0	N/A	0	2.0561	N/A	2.6543	4.3365	N/A	14.318	0.48599	N/A	0.11215	2.0561	N/A	16.972	0.037384	N/A	0.29907
Rat 7	1.2711	N/A	0.59814	0.26169	N/A	0.037384	0.29907	N/A	0.56076	0	N/A	0	2.916	N/A	0.56076	0.14954	N/A	0.44861	0	N/A	0	5.5702	N/A	2.916	8.3366	N/A	13.57	0.37384	N/A	1.1215	0	N/A	4.8599	0.11215	N/A	0.37384
Rat 8	4.4861	5.4955	6.3553	0.89722	0	0.2243	3.1029	12.598	16.262	0.037384	0	2.3552	1.0841	0.037384	2.243	0	0	1.8318	0.52338	0.14954	2.3926	2.5421	3.7758	15.589	0.97198	3.7758	16.113	0.14954	0	4.187	0.74768	6.916	36.823	0.037384	0.11215	3.3272
Rat 9	1.1589	N/A	3.4019	0.074768	N/A	0	0.037384	N/A	0.37384	0.074768	N/A	0.14954	0	N/A	0.44861	0.2243	N/A	0.33646	0	N/A	0.11215	0.59814	N/A	2.5421	0.56076	N/A	3.2898	0.037384	N/A	0.074768	0.2243	N/A	2.729	0.037384	N/A	0.18692
Rat 10	4.2244	6.2431	3.1403	2.9907	0.18692	1.0094	0.29907	3.1403	3.8879	0	0.14954	0	0	5.1216	1.3458	1.6449	9.1965	4.9721	0	0.14954	0.037384	0.11215	8.6357	7.4768	4.6356	18.056	11.776	0	0.63553	1.8318	0.63553	13.907	12.15	0	0.11215	0.2243
Rat 11	0.2243	2.4673	1.9066	0.11215	0	0	0	2.5047	1.458	0	0.074768	0	0	1.2711	0.48599	0	1.3458	1.7197	0	0	0	0	3.2898	4.2992	0	17.085	14.692	0.037384	1.9066	0.74768	0.037384	6.8039	6.8039	0	0.18692	0
Rat 12	10.954	14.991	16.412	1.7197	0	0	0.85983	5.4581	14.056	0	0.52338	0.26169	0	0.9346	2.0187	0.18692	1.458	2.6917	0	0.037384	0.037384	0.63553	6.0936	10.168	0.41122	23.141	30.73	1.0094	1.757	1.8318	0.2243	19.253	55.067	0.037384	0.037384	0.074768
Rat 13	5.6824	8.2993	9.346	0.33646	0	0	0.18692	5.4207	10.692	0	0.2243	0.82245	0.41122	0.67291	1.2711	0.074768	2.1683	4.0375	0	0	0.29907	0.37384	1.9814	2.5421	1.2337	12.038	11.776	0.44861	0.37384	3.1029	0	6.0936	11.739	0	0.074768	0.2243
Rat 14	1.9814	4.9347	7.5516	0.44861	0.2243	0	0.037384	3.701	4.5982	0	0.037384	0.26169	1.8318	2.0935	0.33646	0.11215	0.29907	0.37384	0	0.037384	0	1.6449	1.8692	0.44861	0.26169	7.8133	10.468	0.2243	0.18692	0.85983	0.037384	5.645	15.888	0.074768	0.037384	0.29907
Rat 15	1.944	4.5235	4.5235	0.074768	0.74768	0.74768	0.11215	5.6076	8.075	0.037384	0	0	0	0	0.29907	0.41122	4.6356	6.8039	0	0.037384	0	0.074768	2.3552	4.5982	1.0468	14.43	18.729	0.037384	0.2243	2.3178	0	5.7945	18.58	0	0.11215	1.5327
Rat 16	2.0187	4.5609	5.9814	1.3084	0.18692	0.59814	0.037384	1.1215	1.7944	0.037384	0.74768	1.3832	0.037384	1.7197	3.8879	0	6.0188	9.5703	0	0	0.74768	0	8.4114	13.608	0.037384	20.15	19.477	0	0.85983	5.8693	0.074768	25.907	32.076	0	0.14954	0.78506
P-value (10 Hz < 40 Hz)	0.000976562			0.986328			0.00292969			0.03125			0.0175781			0.00195312			0.203125			0.000976562			0.000976562			0.0136719			0.000976562			0.0566406
P-value (10 Hz < 100 Hz)	0.00450428			0.998444			0.000241201			0.00390625			0.0278392			3.05176e-05			0.00634766			0.000878862			0.000241201			0.000152588			0.000241201			0.000335693
* Note: p-values represent the result of a one-sided Wilcoxon signed-rank test, before correction for multiple comparisons (i.e. multiplication by 2)
