# Supplementary material for: Frequency-selective control of cortical and subcortical networks by central thalamus
Source: eLife. 2015 Dec 10;4:e09215. doi: 10.7554/eLife.09215 (PMC4721962; doi:10.7554/eLife.09215)
Supplement: Table 1—source data 1. — Exact p values comparing the somatosensory cortex firing rate before and during stimulation are provided. The 20 s stimulation period was divided into four consecutive 5 s blocks to evaluate the change in firing rate over time. DOI: http://dx.doi.org/10.7554/eLife.09215.017 [file elife-09215-table1-data1.xlsx]

## Sheet: 10 Hz
FIRING RATE (spikes/s)	Neuron 1												Neuron 2												Neuron 3												Neuron 4												Neuron 5
Timing relative to stimulation (s)	-20 --> -15	-15 --> -10	-10 --> -5	-5 --> 0	0 --> 5	5 --> 10	10 --> 15	15 --> 20	20 --> 25	25 --> 30	30 --> 35	35 --> 40	-20 --> -15	-15 --> -10	-10 --> -5	-5 --> 0	0 --> 5	5 --> 10	10 --> 15	15 --> 20	20 --> 25	25 --> 30	30 --> 35	35 --> 40	-20 --> -15	-15 --> -10	-10 --> -5	-5 --> 0	0 --> 5	5 --> 10	10 --> 15	15 --> 20	20 --> 25	25 --> 30	30 --> 35	35 --> 40	-20 --> -15	-15 --> -10	-10 --> -5	-5 --> 0	0 --> 5	5 --> 10	10 --> 15	15 --> 20	20 --> 25	25 --> 30	30 --> 35	35 --> 40	-20 --> -15
Trial 1	0.6	0	1	0.2	0.2	0.6	0.2	0.2	3.2	1.2	0.6	0.4	0.2	0	0.2	0.6	0.2	0.2	0.2	0	3	0.4	0.2	0	0.6	0	0.8	1.6	0.2	0.6	0.2	0.6	6.2	1.8	1.4	0.4	0.2	0	0.2	0	0	0	0	0	1.2	0	0	0	4.4
Trial 2	0.2	0.6	1.8	0	1	0.4	0.6	0.6	0.8	1.2	0.2	0.2	0	0.4	2.4	0	0.8	0	0.4	0.6	0	1.2	0	0	0.2	0.8	4.6	0	4	0.4	1.2	1.2	2.4	3	0	0	0	0	0.8	0	0.6	0	0.6	0	0.4	0.8	0	0	4
Trial 3	0.8	0	0	0.8	1.6	0.2	0.2	0.8	0.8	0.2	0.8	0	1.8	0	0	1	0.4	0.2	0	1.4	0.6	0.4	0.6	0	2.4	0	1.4	4.6	1.2	0.8	0.6	3	2.2	0.8	0.2	0	0.4	0	0.2	0.2	0.2	0	0	0.6	0.6	0	0.2	0	9.8
Trial 4	0.6	0.4	0	0.6	0.6	0.2	1	0.4	0.2	0.4	1	0.6	0.8	0	0	0.6	0	0	0.8	0.2	0	0.4	0	1.2	1	0.8	0	1.6	1.2	0	1.2	1.2	0.2	1.8	0.2	1.2	0.8	0.2	0	0	0.2	0	0.6	0.2	0	0.8	0	0.2	7
Trial 5	0.4	0.4	0.8	2	0.6	0	0.8	0.6	1	0.8	0.4	0.4	0	0	0.6	1	0.2	0	0	0	0.4	0.2	0.2	0	0.4	0.6	1.8	4.8	0.6	0.4	0.6	1.4	0.8	0.6	0.4	0.8	0.2	0.2	0.4	0.2	0	0	0.8	0.6	0	0	0.2	0	9.4
Trial 6	1	0	0.2	1.4	1	1.4	0	0.6	0.2	1.2	0.8	0.4	0.2	0.6	0.4	0.2	0.2	0	0	1.2	0	0.4	0.4	0.6	0.8	1.6	0.2	0.2	1	1.4	1	3.2	0.2	1	1.4	1	0	0	0	0	0.2	0	0	0.2	0	0.4	0.4	0.4	6.4
Trial 7	1	0.8	0	0.4	0.6	0	0.8	0.4	0	1	1.2	0.2	0.2	0.2	0.2	0	1	0	0	0	0	0.6	0.8	0	3.4	2	0.6	0.8	3.2	0.4	1	0.6	0.2	2.8	1	0.2	0.4	0.6	0	0.6	0.8	0	0.2	0	0	0.6	0.2	0	9.2
Trial 8	0.6	0.8	0	0	1.4	0.6	0.6	0.4	0	2	1.2	0	0.2	1	0	0	0.6	0	0.2	0	0	2	1.4	0	2.6	2	0	0.4	2	0.6	0.6	0.2	0	5.6	3.6	0.2	0.2	0.2	0	0	0.4	0	0	0	0	1.4	0.2	0	8.6
Trial 9	0	0.6	0	0.2	1.4	0.2	0.6	0.2	0.4	1.2	0.8	0.2	0	0.4	0	0	0.6	0	0.4	0	0	0.2	0	0	0	0.6	0	0	4.6	1	0.6	0	0.2	1.4	0.4	0.2	0	0.4	0	0	1.6	0.4	0	0	0	0.2	0	0	3
Trial 10	1.2	0	0.2	0.6	0.6	0.2	0.2	1.6	0.6	0	0.6	2	1.2	0	0	0	0.4	0	0	1	1.2	0	0	1.6	3.2	0	0.6	0.6	1.4	0.2	0	4.4	1.8	0	0.4	3.4	0.6	0	0.2	0.2	0.2	0	0	0.4	0.2	0	0	0.8	11.2
Trial 11	0.6	1	0.2	0.2	0.4	0.8	0	1.2	1.2	1	0.8	1.6	0.2	1.2	0	0	1.6	0	0	0.2	1.2	0.4	0.6	1.4	1.8	1.8	0	0	4.8	0.2	0	1	0.8	0.4	0.4	3.6	0.2	0.6	0	0	0.8	0	0	0.4	0.4	0	0.4	0.4	7.4
Trial 12	0.2	0.2	0.2	1	1	0.4	0.2	1	1	0.8	0	0.2	0.2	0	0.2	0.6	0.4	0	0.2	0.4	0.2	0.4	0	0.4	0	0	0.4	0.8	0.6	0.4	1.8	1.8	1.2	4	0	0.8	0.4	0	0	0.4	0	0	0.4	0.4	0	0.2	0	0.2	3.6
Trial 13	1.8	1	0.6	0.2	1.2	0.6	0	0.6	0.2	1.4	0.6	0.2	2	1.2	1.2	0	0.2	0	0	0.4	0.2	0.4	0	0	5.6	1.2	2.4	0.2	2.8	0.2	0	0.6	0.6	0.8	0.4	0	0.8	0.2	0.2	0.2	0.8	0.2	0	0.4	0	0.4	0	0	11.8
Trial 14	1.2	0	0.2	1.2	0.8	0.6	0	0.2	0.2	0.4	1	0.2	0.8	0	0.2	1	0.4	0	0.2	0	0.2	0	1	0	3	1.4	1.6	1.2	0.8	0	0.2	0.4	1	0.8	5	0	0.2	0.4	0.2	0	0	0	0	0	0.6	0.4	0.2	0	12.2
Trial 15	0.2	0.6	1.2	1.4	1	0.2	0.2	0.4	2	1.4	0.4	0.8	0.2	0.2	0.4	0.6	0.4	0	0	0.2	0.8	2	0.4	0.2	0.8	1	4.6	1	1.6	0.4	0.2	0.6	3.8	2.2	0.2	1.4	0.2	0.6	0.2	0	0	0	0	0.4	0.2	0.6	0	0	9.2
Trial 16	0.2	0.4	2.6	1.8	0.4	0.2	0	0.8	0.2	0.6	1.6	0.2	0	0	1.6	0.8	0	0.4	0	0.4	0	0	1.6	0.2	0	0	3	1.4	0.4	0.8	0	1.8	0.2	0	5.4	0.8	0	0	0.4	0.8	0.2	0.4	0	0	0	0	1.2	0	3
Trial 17	0.4	1.8	0.8	1.6	0	0.6	0	0.6	0	1.2	0.4	0.4	0.2	0.6	0.4	1.2	0	0	0.4	0.4	0	0	0	0.4	0.6	2.8	1.6	4.6	0	0.2	1	1.4	0.4	1.6	0	1.2	0	1	0.2	1	0	0	0.2	0	0.2	1	0	0.4	6.2
	P-value (Evoked Response < Baseline)				0.929017	0.0378723	0.0185116	0.334106					P-value (Evoked Response < Baseline)				0.379025	0.000156825	0.00486381	0.127086					P-value (Evoked Response < Baseline)				0.746368	0.00166132	0.00564974	0.352434					P-value (Evoked Response < Baseline)				0.788885	0.00370026	0.18159	0.462143					P-value (Evoked Response < Baseline)
	P-value (Evoked Response > Baseline)				0.0776382	0.965179	0.983534	0.676086					P-value (Evoked Response > Baseline)				0.638868	0.999869	0.995766	0.882541					P-value (Evoked Response > Baseline)				0.269033	0.998575	0.995069	0.664983					P-value (Evoked Response > Baseline)				0.226392	0.996836	0.831795	0.556679					P-value (Evoked Response > Baseline)
* Note: the p-values are the raw output of one-sided Wilcoxon signed-rank tests
Shaded columns indicate 20 s periods of stimulation
"Baseline" refers to 20 s pre-stimulation period
[truncated: 83 more columns]

## Sheet: 40 Hz
FIRING RATE (spikes/s)	Neuron 1												Neuron 2												Neuron 3												Neuron 4												Neuron 5
Timing relative to stimulation (s)	-20 --> -15	-15 --> -10	-10 --> -5	-5 --> 0	0 --> 5	5 --> 10	10 --> 15	15 --> 20	20 --> 25	25 --> 30	30 --> 35	35 --> 40	-20 --> -15	-15 --> -10	-10 --> -5	-5 --> 0	0 --> 5	5 --> 10	10 --> 15	15 --> 20	20 --> 25	25 --> 30	30 --> 35	35 --> 40	-20 --> -15	-15 --> -10	-10 --> -5	-5 --> 0	0 --> 5	5 --> 10	10 --> 15	15 --> 20	20 --> 25	25 --> 30	30 --> 35	35 --> 40	-20 --> -15	-15 --> -10	-10 --> -5	-5 --> 0	0 --> 5	5 --> 10	10 --> 15	15 --> 20	20 --> 25	25 --> 30	30 --> 35	35 --> 40	-20 --> -15
Trial 1	0.2	0.4	0.8	0.2	2	4.2	0.8	0.6	0.8	0.6	1	1	0.4	0.2	0.4	0	1	1.4	0.2	0	0	1.2	0.2	0	1	0.4	2.8	0	8.6	7.6	1.4	0.2	1.6	3.6	3.2	1.2	0.2	0	0.2	0.2	0.6	1	0.4	0	0.2	1	0.6	0	10
Trial 2	0.4	1.4	0.4	0.4	1.8	1.2	1.4	2	0.6	2.2	1	0.4	0.4	0.4	0.4	0	1.2	0.4	0.4	2.4	0.2	1.4	0.2	0.6	0.4	4.4	2.2	0	6.8	3.2	1.4	4.2	0.4	6.2	0.6	2.6	0.2	0.4	0.4	0	1.2	0.4	0.6	0.2	0	2.2	0	0.6	6.8
Trial 3	0.4	0.2	0.4	0	4.6	2.8	2.6	1.4	0.4	1.6	0	1	0	0.4	0.8	0.2	0.8	0.8	0.4	0.2	0	0.6	0.2	0.4	0.6	2.2	1.6	0.4	6.8	4.4	2.6	2.6	0.2	4.2	0.4	2.8	0.4	0.8	0.4	0.2	1.2	0.4	0.6	1.6	0	0.6	0.2	0.4	8
Trial 4	0.6	0.4	2.2	0.8	0.8	3.2	1.8	0.2	1	0.2	1.6	0	0	0.8	0.6	1.6	1	1.2	1	0.4	0.4	0	1	0.2	0.6	3.8	4.6	3.8	5.6	5.4	3.2	1.8	1.8	0.8	3.6	1.2	0.4	0.4	1.2	0.8	0.2	2	0.2	0.6	0.2	0.2	0.4	0	6.6
Trial 5	1	0.4	1	0	2.4	2.4	1	2.2	0	0	0.8	1.2	0	0.4	0.2	0	2.6	1.8	0.2	2.8	0.4	0.4	0	0.2	1	2.2	0.4	1.4	12	3.2	0.8	6.6	2.8	1.2	1	2	0	0.6	0.2	0	2.2	0.8	0	0.6	0.6	0.4	0	0.4	7
Trial 6	1.6	1.2	0.8	0.6	3	3	1.6	1.2	0.4	0.6	0.2	2	0.8	0.2	0.6	0	0.8	1.2	0.2	0.6	0	0.2	0	3.2	2.2	2.8	1	0.8	7.8	4.4	1.6	1.8	0	0.2	0.4	6.6	1	1.2	0.8	0	3.2	0.4	0.6	0.6	0	0.2	0.2	2	13.8
Trial 7	0.4	0.6	0.4	1.8	1.2	1.8	2.4	2	0.6	1.8	0.4	0.2	0.2	0.6	0	0.6	0.4	0.4	0.4	0.4	0.4	1.8	0	0	1	1	2.4	2.4	6.8	3	2.6	3.8	0.6	5.4	0	1	0	0	0.2	0.6	1.2	0.2	0.4	0.8	0	1.4	0	0	7.4
Trial 8	0.6	0.8	0.4	0.2	2.4	2.8	2	1.2	0.4	0.2	1.8	1.4	0.4	0.8	0.4	0.4	1	1.8	0.4	0.2	0.2	0	0.4	0.4	2.6	2.8	0.4	5.2	9	9.2	0.8	5.2	0	0	3.6	2	0.6	0.4	0.2	0.4	1.4	1.2	0.2	1	0	0	0.2	1.2	10.4
Trial 9	0.8	0.6	1.2	1.2	1.2	2.2	1.2	2	0.8	0.2	2.4	0.4	0.8	0	0.4	1	1	0.6	0.2	0.8	0	0.2	1.8	0	2.8	0.8	2.4	7.4	5	2.6	1.8	3.6	2.8	0.8	4.4	0	1.8	0.2	1.2	1.8	2.8	1.4	1.2	1.6	1.4	0.2	1.8	0	12.2
Trial 10	3	0.8	1	0.6	1.2	3	1.4	1.6	0	0.4	3.4	1	1.4	0.2	0	0.4	1.8	1	0.8	0.6	0.2	0.2	0.8	0.4	7.2	0.8	0.2	1.2	8.6	4.2	1.4	2.6	0.8	0.8	6	1.4	3.8	0.2	0	0.4	1.8	0.6	0.2	0.6	0	0	1.2	0.2	18.4
Trial 11	1.2	1.6	0.8	0.6	2.6	2.8	2	1.6	0.4	0.6	0.4	1.2	0.6	0.4	0.4	0	0.8	0.6	0.4	0.4	0.4	0.4	0.4	0.6	3.6	2.4	1.4	1	6.2	6.2	2.2	1.2	0.8	0.2	1.8	3.6	1	0.2	0.6	0	1	0.8	0.4	0	0.4	0.2	0.4	0.2	13.2
Trial 12	0.8	1.6	1	0	5.2	1.6	2	1.8	0.6	0.6	0	0	0.4	0.4	1	0	1.2	1	0.2	1.4	0.2	0	0	0	4.8	3.6	1.8	0	12.8	4.4	0.2	8.2	1.4	2.8	0.4	0	0.6	1	1.2	0	2	1	0	1.4	0.4	0.2	0	0	9.8
Trial 13	1.2	1	1.8	0.6	2.2	1.2	0.6	1.2	1.4	0.2	0.2	0.4	0.4	0.4	1.8	0	1.8	0.6	0.4	0.6	0.6	0.4	0	0.2	4.4	0.6	4.4	1.8	10.2	1.6	3.4	2	3.4	0.8	0	1	0	0	1.6	0.6	3.2	0.2	0.8	0.8	1.8	0.8	0	0.4	12.4
Trial 14	2.2	0.4	1	0.2	4.4	1.2	0.8	2.2	0.2	0.2	0.6	1.4	1	0	0.2	0	2.2	0.6	0	0	0	0.2	0.2	0.4	4.4	0	0.4	0.2	6.4	4.2	1	3.4	0.2	3	1	1.8	1.2	0.2	0	0.2	3.2	0.2	0.4	0.4	0	0.4	0.6	0.8	13.6
Trial 15	0.4	0.4	1.8	0.4	1	3.6	0.8	1.8	2.4	0.6	0.6	0.4	0	0.2	0.8	0.4	0.4	1	0.2	0.8	1.2	0	1.2	0.4	0	0.6	2.6	1.4	5.8	5.2	1	1.6	5.8	0	5	2.6	0	0	0.4	0	1	1	0.4	0.2	2.6	0	1	0.4	3.8
Trial 16	1	1.2	0.2	2.2	2.2	1.6	1.8	2	1.8	0.2	1.6	0.6	1	0.2	0	1.2	1.6	0.2	0.2	0.2	1.2	0	0.2	0.4	3.4	2	0	4	8	2.4	3.8	2	3.4	0.6	2	1.6	0.6	0.8	0	1.6	1.6	0.2	1.4	0.8	0.8	0.4	1.2	0.2	12.6
Trial 17	0.6	0.4	0.2	0.6	4	2.4	0.8	1.4	0.2	0.6	0.6	1.8	0.6	0	0.2	0.4	1.6	2	0.2	0	0.4	0	0	0.2	3	0.4	1.2	3.4	9.6	4.8	1.6	1.6	0.8	0.4	1.2	1.2	0.2	0.2	0.2	1	1.8	1.2	1.2	0	0	0.2	0.2	0.8	13.6
	P-value (Evoked Response < Baseline)				0.999771	0.999867	0.999039	0.999541					P-value (Evoked Response < Baseline)				0.999868	0.999362	0.0735694	0.638887					P-value (Evoked Response < Baseline)				0.999867	0.999674	0.196697	0.943686					P-value (Evoked Response < Baseline)				0.999808	0.942798	0.66062	0.849675					P-value (Evoked Response < Baseline)
	P-value (Evoked Response > Baseline)				0.000272976	0.000160214	0.00112684	0.000542999					P-value (Evoked Response > Baseline)				0.000158359	0.000752088	0.932835	0.379008					P-value (Evoked Response > Baseline)				0.000160214	0.000387635	0.817322	0.0618856					P-value (Evoked Response > Baseline)				0.000229584	0.0633879	0.358532	0.162733					P-value (Evoked Response > Baseline)
* Note: the p-values are the raw output of one-sided Wilcoxon signed-rank tests
Shaded columns indicate 20 s periods of stimulation
"Baseline" refers to 20 s pre-stimulation period
[truncated: 83 more columns]

## Sheet: 100 Hz
FIRING RATE (spikes/s)	Neuron 1												Neuron 2												Neuron 3												Neuron 4												Neuron 5
Timing relative to stimulation (s)	-20 --> -15	-15 --> -10	-10 --> -5	-5 --> 0	0 --> 5	5 --> 10	10 --> 15	15 --> 20	20 --> 25	25 --> 30	30 --> 35	35 --> 40	-20 --> -15	-15 --> -10	-10 --> -5	-5 --> 0	0 --> 5	5 --> 10	10 --> 15	15 --> 20	20 --> 25	25 --> 30	30 --> 35	35 --> 40	-20 --> -15	-15 --> -10	-10 --> -5	-5 --> 0	0 --> 5	5 --> 10	10 --> 15	15 --> 20	20 --> 25	25 --> 30	30 --> 35	35 --> 40	-20 --> -15	-15 --> -10	-10 --> -5	-5 --> 0	0 --> 5	5 --> 10	10 --> 15	15 --> 20	20 --> 25	25 --> 30	30 --> 35	35 --> 40	-20 --> -15
Trial 1	0.4	0.4	0.2	0.4	4.4	5	5.2	6.8	0.4	0.4	0.2	0.4	0	0	0.2	0.4	6	4.8	5.6	4.6	0.2	0	0	0	0	0.4	0.4	0.8	7.2	4	0.8	1	1	2.6	0	0.4	0	0	0	0.2	1	0.6	1	0.2	0	0.2	0	0	1.8
Trial 2	0.2	0.2	1.8	0.6	4.2	5.4	7.2	6.8	0.2	0.4	0.2	0.2	0	0	1.2	0.2	5.2	4.8	7.2	5.2	0	0.2	0	0.2	0.4	0	2	0.6	3.8	1	6	1	0	1.4	0.4	0.2	0	0	0.2	0	0.6	0.2	1.8	0.6	0	0.4	0	0	1.4
Trial 3	0.6	0.4	1	0.2	5.6	6.2	7	5.6	0.4	0.2	0.2	0.6	0.8	0	0	0	5.8	4	4.6	4	0	0	0	0	1.8	0.2	0.6	0.2	5.2	1.8	1.2	0.8	0.2	0.2	0.8	0.8	0	0	0	0	0.8	1	0.2	0.2	0	0	0	0	7.4
Trial 4	1.4	0	0.2	0.2	4.6	7.8	6.2	4	0.4	0	0	0.4	0.4	0.2	0	0	2.4	3.2	5.4	3.4	2.8	0	0.2	0.2	0.4	0.4	0.8	0.2	3.4	0.6	3	0.8	3.8	0.4	0	0.8	0.4	0.2	0.2	0	0	0.2	1.2	0.2	0.6	0	0.2	0.2	3.8
Trial 5	0.2	0.4	0.2	0.4	5.2	7.4	6.4	4.4	0.2	0.8	0.2	0	0	0.4	0	0	3.4	3.6	5	4.2	0	0.4	0	0.2	0	1	0.4	0	7.4	0.4	1.8	1.8	0	1.4	0	0.4	0	0.2	0	0	1.4	0.8	0.6	0.2	0	0	0	0.2	2
Trial 6	0.2	0	0.6	0	5.2	5.6	4.6	5.2	0.2	0	0.4	0.8	0.2	0.2	0.4	0.2	5	4.4	2.4	3.8	0.2	0	0	0.2	0.4	0	0.8	0.4	7.6	2.2	1	2.2	0.2	0.6	0	0.2	0	0	0	0.2	0.8	0.2	0	0.8	0	0	0	0	3.2
Trial 7	0.2	0	0.4	0.8	3	4.6	4.8	3.8	0	0.6	0.4	0.6	0.2	0	0.2	0.4	3.2	3	3.4	2.2	0.2	0.4	0	0	0.4	0	1	1	5.2	3	1.4	0.4	0.2	1	0	0	0	0	0	0	0.6	0.2	0.2	0.6	0	0	0	0	4.6
Trial 8	0.6	1.6	0.2	0.4	3	2.4	3.6	5.8	0	2.6	0	0.2	1	1.8	0.4	0	2.8	1.8	3.4	2.2	0	0	0	0	1.4	5	1.2	0	5.6	1.4	0.8	1.4	0	1	0.2	0.2	0	0.6	0	0	1	0.2	0.4	0.2	0.2	0.2	0	0	6.4
Trial 9	0	0.6	0.2	0.2	4	4.2	3.2	3.6	0.2	0	0.2	0.6	0.2	0.6	0	0	3.4	2	2.4	3.6	0	0	0	0.6	0.4	1.4	0	0	7.8	2.6	1	1.4	0.2	0	0.8	1.6	0	0	0	0	1	1.2	0	0	0	0	0	0.2	5.8
Trial 10	1.2	0	0	0.2	3.6	5.4	2.8	5.2	0.2	1.4	0.4	0.4	0	0	0	0	4.4	3.8	1.4	3.2	0	1	0.2	0.2	2.4	0.6	0.2	0	10.8	1	0.4	2.2	0	1.8	0.2	0.8	0.8	0	0	0	1.2	0	0.2	0.2	0	0.4	0	0.4	5.4
Trial 11	0.2	0.6	0.2	0.6	3.8	3.4	2.8	4.4	0.4	0	1.8	0.4	0	0.2	0.2	0	3.2	2	1.6	2.8	0	0	1.2	0.2	0	0.6	0.6	0	7.4	1	1.4	1.8	0.4	0.4	1.6	1	0	0.4	0	0	0.6	0	0	1	0	0	0.2	0	1.8
Trial 12	0.4	0.2	0.8	1	2.8	1.8	3.8	6.8	0	0.4	0	0.6	0.2	0	1.2	0	1	3	2.4	3	0	0.2	0	0	0.2	0.4	4.4	0.4	1.4	0.4	0.4	1.6	0.2	0.2	0	0.4	0	0.2	0.4	0	0	0.2	0.2	1	0	0.2	0	0	4.4
Trial 13	1.4	0.4	0.4	1.2	3.2	4	4.8	3.8	0.2	0	0.6	1.8	1	0	0	0.6	1.8	3.2	2.6	2.8	0	0	0	0.4	3.6	0	0	2	4.6	0	2.6	1.8	0.2	0	0	3	0.6	0	0	0.2	0.6	0.4	1.6	0	0	0	0	0.6	8.8
Trial 14	0.4	0.4	0.2	0.8	5	2.6	4.4	6.4	0.2	0	0.2	0.6	0.2	0	0.2	0.2	3.2	1.2	2.2	2.2	0	0	0	0	0	0.2	1	0	7.8	1.4	1.8	0.6	0.2	0	0	2	0	0	0.4	0.2	1.8	0.2	0.4	0.8	0	0	0	0.6	1.8
Trial 15	0	0.2	0.8	0.2	4.6	3.6	3.2	4.2	0.4	0.6	0.2	0.4	0	0	0	0	4.2	2.8	1.6	1.4	0.2	0	0	0.4	0.4	1.6	0.2	0.6	8.4	2.4	1.6	1	0.4	0	0	1	0	0.2	0	0	0.8	0.6	0.8	0	0	0	0	0.2	2.6
Trial 16	0.4	0.4	0	0.6	2.6	4.2	5.2	3.6	0.2	1.2	1	0.2	0	0	0	0	3.6	3.4	3.8	1.4	0	0.2	0.2	0	0.2	0.2	0.6	0	8.2	2.6	2.8	0.4	0.2	1.6	2.8	0.4	0	0	0	0	1.2	0.8	1	0.4	0	0	0.2	0	2.8
Trial 17	0.2	1.2	0	0.4	4	3.2	3.4	3.4	0.4	0.6	0.6	0	0	1.4	0	0	3.6	2.4	1.6	3.4	0.4	0.2	0	0	0.2	1.4	0	0.2	8	1.8	1.6	2.4	0.6	0.8	0.2	1	0.4	0.6	0	0.2	1.8	0	0.8	0.2	0.2	0	0.2	0	3.6
	P-value (Evoked Response < Baseline)				0.999866	0.999866	0.999867	0.999867					P-value (Evoked Response < Baseline)				0.999866	0.999868	0.999867	0.999867					P-value (Evoked Response < Baseline)				0.999866	0.994715	0.996991	0.998779					P-value (Evoked Response < Baseline)				0.999771	0.991991	0.999847	0.997314					P-value (Evoked Response < Baseline)
	P-value (Evoked Response > Baseline)				0.000160524	0.000160524	0.000159284	0.000160214					P-value (Evoked Response > Baseline)				0.000160524	0.000158975	0.000159903	0.000159284					P-value (Evoked Response > Baseline)				0.000160524	0.00604903	0.00347316	0.00142655					P-value (Evoked Response > Baseline)				0.000273467	0.0092193	0.000274658	0.00335693					P-value (Evoked Response > Baseline)
* Note: the p-values are the raw output of one-sided Wilcoxon signed-rank tests
Shaded columns indicate 20 s periods of stimulation
"Baseline" refers to 20 s pre-stimulation period
[truncated: 83 more columns]
