# Supplementary material for: Frequency-selective control of cortical and subcortical networks by central thalamus
Source: eLife. 2015 Dec 10;4:e09215. doi: 10.7554/eLife.09215 (PMC4721962; doi:10.7554/eLife.09215)
Supplement: Figure 4—source data 1. — Exact p values comparing zona incerta firing rate before and during central thalamus stimulation are provided. DOI: http://dx.doi.org/10.7554/eLife.09215.019 [file elife-09215-fig4-data1.xlsx]

## Sheet: 10 Hz
FIRING RATE (spikes/s)	Neuron 1			Neuron 2			Neuron 3			Neuron 4			Neuron 5			Neuron 6			Neuron 7			Neuron 8			Neuron 9			Neuron 10			Neuron 11			Neuron 12			Neuron 13			Neuron 14			Neuron 15			Neuron 16			Neuron 17
Timing relative to stimulation (s)	-20 --> 0	0 --> 20	20 --> 40	-20 --> 0	0 --> 20	20 --> 40	-20 --> 0	0 --> 20	20 --> 40	-20 --> 0	0 --> 20	20 --> 40	-20 --> 0	0 --> 20	20 --> 40	-20 --> 0	0 --> 20	20 --> 40	-20 --> 0	0 --> 20	20 --> 40	-20 --> 0	0 --> 20	20 --> 40	-20 --> 0	0 --> 20	20 --> 40	-20 --> 0	0 --> 20	20 --> 40	-20 --> 0	0 --> 20	20 --> 40	-20 --> 0	0 --> 20	20 --> 40	-20 --> 0	0 --> 20	20 --> 40	-20 --> 0	0 --> 20	20 --> 40	-20 --> 0	0 --> 20	20 --> 40	-20 --> 0	0 --> 20	20 --> 40	-20 --> 0
Trial 1	3.15	16.05	15.35	0.55	14.5	13.3	2.2	14.25	10.7	0.15	12.35	8.25	4.65	22.05	22.15	0.45	0.3	0.45	0.1	7.95	2.8	2.2	10	12.2	2.4	20.7	8.85	0.4	0.8	0.3	0.2	5.15	1.4	0.1	1.05	0.45	1.8	6.45	1.55	1.1	35.25	9.4	1.1	13.1	6.85	10.15	17.9	10.15	27.05
Trial 2	13.75	24.3	12.35	5.9	14.1	7.25	10.2	18.8	10.85	3.25	10.9	4.7	18.9	32.1	18.2	0.7	0.3	0.45	1.4	10	3	7.85	14.55	7.95	3.95	20.8	5	0.2	0.55	0.3	0.95	5.45	1.1	0.4	1.4	0.4	2.1	6.35	2.75	6.35	35.55	6.8	1.5	10.65	1	8.85	13.45	8.2	20.3
Trial 3	9.8	19.5	12.5	4.85	14.7	7.6	6.45	14.1	7.7	2.55	11.45	5.15	11.9	25.5	18.3	0.6	0.25	0.55	0.7	6.3	1.05	5.65	12.55	8.15	4.5	20	5.55	0.85	1.2	0.15	1.05	6.45	0.85	0.1	1.25	0.25	4.7	6.6	1.25	5.85	35.4	6.65	0.6	11.55	1.15	9.6	22.85	7.85	23.55
Trial 4	13.5	22.7	19.7	8.25	14.05	14.5	8.8	18.8	15.65	6.2	10.75	9.4	18.25	31.2	29.4	0.05	0	0.4	0.95	5.35	3.35	8.35	13.85	10.85	5.8	16.15	7.85	0.25	0.45	0	1.8	5.8	3.55	0.45	1.3	1.1	1.3	4.5	1.15	6.6	34.9	20.35	0.75	13.65	0.6	6.85	22.1	9.55	20.5
Trial 5	19.7	21.5	15.55	12.3	13.95	11.1	14.5	17.1	13.25	8.7	8.5	6.75	28.55	31.6	22.8	0.35	0.35	0.45	2.5	4.8	2.8	12.1	17.15	9.2	7.1	15.35	6.9	0.05	0.2	0	2.15	5.95	4	0.45	2.05	0.65	1	5.1	0.9	13.1	38.75	16.95	0.75	13.4	6.25	7.6	23.7	12.35	28.4
Trial 6	15.1	19	14.45	10.25	13.4	11.85	10.7	15.5	10.7	7.55	9.75	7.85	22.4	31	25.2	0.25	0.15	0.25	1.75	5.5	2.45	7.55	12.9	9.2	6.3	18.6	8.9	0	0.3	0.1	2.45	6.4	3.55	0.35	2.4	0.85	0.7	5.9	0.85	11.65	37.1	15.2	3.85	8.6	3.1	15.1	36.3	17.65	16.5
Trial 7	14.2	18.4	14.05	11.65	12.85	10.25	10.75	15.35	11.6	7.75	9.3	8	22.65	30.3	21.15	0.3	0.2	0.15	1.4	5.45	2.3	7.8	12.2	8.75	6.35	14.75	7.45	0.05	0.15	0.1	2.1	5.35	2.7	0.2	1.55	0.9	0.9	4.25	0.75	10.3	36.35	18.15	4.45	12	4.05	23.5	47.5	25.5	18.85
Trial 8	14.8	16.3	10.05	10.9	12.3	10.5	11.05	12.05	7.6	7.65	9.75	6.7	21.75	25	17.85	0.3	0.25	0.4	2.05	6.1	2.15	7.1	11.2	6.6	8.5	18.1	8.4	0.1	0.75	0.05	1.3	6.1	2.05	0.55	1.65	0.35	1.8	4.3	0.6	11.85	32.45	11.25	3.1	11.25	2.2	16.55	41.85	14.8	22.9
Trial 9	7.8	17	9.25	8.95	16.45	8.1	6.25	13.4	5.7	5.2	14.75	5.65	15.55	25.05	15.85	0.35	0.35	0.2	0.9	6.8	1.1	4.9	9.75	6.1	6.75	22.05	7.45	0.2	1.1	0.4	1.25	5.5	1.55	0.1	0.8	0.35	1.35	5.75	2.55	5.65	33.95	4.8	3.05	10.9	2.95	15.7	40.6	21.85	21.05
Trial 10	7.5	16.35	8.9	7.15	17.05	8.6	4.75	13.15	6.65	3.95	13.05	5.8	12.85	24.3	14.5	0.4	0.15	0.5	0.8	7.1	0.75	5.1	10.6	5.35	5.25	24.4	7.15	0.2	1.3	0.1	1.3	6.65	2.1	0.5	1.2	0.15	3.55	5.95	1.25	5.6	34.1	6.1	4.45	9.65	2.2	29.95	37.1	18.55	30.55
Trial 11	7.95	16.2	8.95	6.6	12.85	7.6	5.8	12.65	7.8	4.4	11.1	6.55	14.05	21	16	0.35	0.25	0.3	0.75	5.8	1.4	4.3	7.95	5.15	5.55	21	6.7	0.45	0.35	0.3	0.95	4.25	1.5	0.2	0.7	0.4	2.7	4.75	1.6	3.65	27.95	4.95	2.6	10.5	3.6	14.8	39.35	28.3	12.85
Trial 12	7.05	15.3	7.25	5.2	12.6	6.7	4.45	12.1	6.25	3.7	9.8	4.9	11.95	23.9	12.55	0.2	0.15	0.15	0.85	6.85	1	3.45	10.35	3.9	5.65	20	6.5	0.25	1.55	0.3	0.85	4.85	1.25	0.1	0.9	0.05	2.1	5.7	1.65	3.45	29.15	4.05	4.75	10.85	2.55	26.05	39.7	17	23.75
Trial 13	7.15	17.75	16.8	5.45	14.8	10.05	6.35	13.35	13.5	4.1	11.4	7.85	11.9	24.15	21.9	0.15	0.15	0	0.6	5.85	3.45	4.15	11.2	6.3	5.25	17.7	8.1	0.15	0.85	0.1	0.7	3.45	1.3	0.1	1.2	0.55	2.7	4.1	0.75	3.45	28.75	7.5	2.85	11.05	1.75	15.6	38.7	12.75	14.25
Trial 14	15.1	18.05	12.6	8.9	10.9	8.9	13.55	15.05	12.05	5.5	7.6	5.85	21.2	25.65	19.9	0.15	0.4	0.15	3.35	4.75	2.1	4.75	9.15	4.6	6.1	12.95	7.1	0.05	0.6	0.15	1.1	3.95	0.95	0.3	1.25	0.5	0.3	2.8	0.3	5.55	27.25	8.1	2.8	11.75	2.9	15.95	40.7	18.35	14.5
Trial 15	12.9	15.3	10.75	7.95	10.1	6.1	10	13.1	9.7	5.65	6.8	5.4	19.8	24.2	16.7	0.3	0.05	0.1	2.5	4.45	1.8	5.25	9.9	5.1	4.5	11.55	5.05	0.1	0.2	0.3	0.95	4.4	0.9	0.65	1.8	0.3	0.35	3.75	0.7	4.9	25.15	5.4	3.1	12.9	2.8	16.35	41.35	14	17.3
Trial 16	11.25	14.75	11.95	7.6	8.65	7.45	8.75	12.5	8.55	4.65	6.6	4.8	16.6	22.95	18.1	0.2	0.25	0.15	1.5	4.25	1.3	4.8	10.35	5.85	4.1	12.2	4.1	0.05	0.4	0.05	0.85	3.7	0.95	0.2	1.05	0.35	0.3	3.4	0.25	4	25.75	5.5	3.55	11.55	3.8	14.5	39.8	28.3	13.95
Trial 17	10.8	14.75	12.25	7.1	9.4	7.4	8.15	12.85	8.65	5.05	6.1	4.35	15.55	23.4	16.25	0.35	0	0.3	1.5	3.5	1.1	4.65	10.7	4.85	4.7	11.95	5.15	0.1	0.4	0.2	0.75	3.05	0.7	0.7	1.7	0.45	0.5	2.95	0.35	3.75	20.85	5.25	4.3	12.35	2.55	21.9	44.65	15.7	20.5
Trial 18	11.05	12.9	11	7.1	7.7	7.1	8.65	11.25	8.65	4.4	4.9	4.85	16.2	20.65	18.6	0.4	0.1	0.35	1	3.45	1.95	5.4	10.1	4.75	5	9.4	5.65	0.1	0.25	0	0.85	3.75	1	0.35	1.25	0.2	0.4	4.5	0.25	4.7	23.45	4.75	1.6	10.35	2.5	13.25	35.45	13	16.5
Trial 19	10.2	17.75	12.75	7.9	10	9.35	9.55	16.2	11.25	3.95	6.85	5.3	17.85	23.6	20.75	0.3	0.1	0.15	1.65	4.95	2.55	3.3	10.95	5.6	4.45	11.55	6.3	0.1	0.9	0.05	0.85	2.25	1.3	0.15	1.4	0.2	0.35	3.9	0.1	3	26.7	7.6	2.65	10.7	1.4	11.3	38.35	13.6	12.25
Trial 20	11.8	18.95	14.45	8.25	10.4	8.8	12.05	19.3	11.8	5.45	7.55	4.6	17.85	27.6	19.4	0.2	0.05	0.25	1.45	5.9	1.65	4.65	10.85	5.75	6.55	12.55	6.55	0.1	0.65	0.1	1.1	3.9	0.9	0.4	1.45	0.55	0.8	2.7	0.35	4.15	26.85	6.05	2.35	11.85	0.7	11.8	32.2	10.85	12.65
P-value (firing rate during stimulation > firing rate before stimulation)	4.77117e-05			4.77787e-05			4.77117e-05			5.54813e-05			4.77787e-05			0.998496			4.77787e-05			4.76447e-05			4.78459e-05			6.40012e-05			4.77117e-05			4.74441e-05			4.76447e-05			4.77787e-05			4.77787e-05			4.77787e-05			4.78459e-05
* Note: the provided p-values represent the raw output of one-sided Wilcoxon signed-rank tests
Shaded columns indicate 20 s periods of stimulation
[truncated: 35 more columns]

## Sheet: 40 Hz
FIRING RATE (spikes/s)	Neuron 1			Neuron 2			Neuron 3			Neuron 4			Neuron 5			Neuron 6			Neuron 7			Neuron 8			Neuron 9			Neuron 10			Neuron 11			Neuron 12			Neuron 13			Neuron 14			Neuron 15			Neuron 16			Neuron 17
Timing relative to stimulation (s)	-20 --> 0	0 --> 20	20 --> 40	-20 --> 0	0 --> 20	20 --> 40	-20 --> 0	0 --> 20	20 --> 40	-20 --> 0	0 --> 20	20 --> 40	-20 --> 0	0 --> 20	20 --> 40	-20 --> 0	0 --> 20	20 --> 40	-20 --> 0	0 --> 20	20 --> 40	-20 --> 0	0 --> 20	20 --> 40	-20 --> 0	0 --> 20	20 --> 40	-20 --> 0	0 --> 20	20 --> 40	-20 --> 0	0 --> 20	20 --> 40	-20 --> 0	0 --> 20	20 --> 40	-20 --> 0	0 --> 20	20 --> 40	-20 --> 0	0 --> 20	20 --> 40	-20 --> 0	0 --> 20	20 --> 40	-20 --> 0	0 --> 20	20 --> 40	-20 --> 0
Trial 1	6.05	7.25	4.3	0.55	0.8	0.65	3.2	4.45	3.7	0.1	0.15	0.45	7.2	9.25	7.25	0.35	0.55	0.45	0.85	1.35	0.5	11.35	12.85	10.3	1.75	2.95	1.6	0	0	0.05	3.2	3.4	2.85	0.3	0.55	0.55	1.7	3.05	1.25	15.2	21.1	17.95	0.7	8.75	0.95	12	27.6	12.9	10.5
Trial 2	5.55	7.8	3.55	0.75	1.05	0.65	3.4	5.4	3	0.25	0.45	0.35	7	8.3	6.7	0.5	0.25	0.7	0.7	1.05	1.05	11.05	12.15	10.45	2.3	3.65	2.3	0.05	0	0.05	1.1	1.7	2.05	0.2	0.3	0.4	1.5	2.3	1.7	10	20.9	18.7	1.3	8.35	1	11.1	28.15	10.65	13.15
Trial 3	5.15	5.4	5.65	0.4	0.7	1.3	3	3.55	4.2	0.3	0.3	0.75	6.6	6.15	8.9	0.5	0.4	0.4	0.35	0.7	0.9	10.65	7.7	8.3	1.8	2.9	4.2	0.1	0	0.25	0.95	1.4	0.6	0.4	0.65	0.15	0.55	1.9	1.9	4.55	15.45	13.1	1.15	9.05	4.6	9.2	24.5	17.6	41.9
Trial 4	4.05	4.75	3.6	0.65	0.8	0.3	3.2	3.4	2.8	0.4	0.4	0.1	6.25	6.95	5.1	0.7	0.4	0.4	0.75	1.05	0.7	7.4	9.65	6.2	2.25	2.5	1.3	0.1	0	0.05	0.05	1.2	0.1	0.15	0.5	0.35	0.5	0.9	0.2	5.5	10.95	3.25	6.05	7.75	1.5	23.15	35.9	11.35	29.1
Trial 5	3.15	5.15	3.35	0.25	0.65	0.3	2.2	3.2	1.55	0.2	0.2	0.1	4.3	7.05	5.15	0.45	0.4	0.3	0.2	1	0.55	2.55	9.05	3.05	0.95	2.95	0.95	0.05	0	0.2	0	1.95	0.45	0.05	1.05	0.1	0.05	1.35	0.4	0.7	12.35	1.7	1.65	9.85	2	12.25	36.55	12.15	36.75
Trial 6	4.25	5.35	3.25	0.35	0.95	0.65	2.6	4	2.85	0.3	0.25	0.05	4.9	7.1	4.85	0.4	0.35	0.8	0.45	1.3	0.35	3.05	7.7	4.6	0.9	2.9	2.05	0.1	0	0.5	0	1.75	0.55	0	0.65	0.3	0.25	1.55	0.85	1.2	12.35	4.8	2.7	9.05	2	15.1	35.3	16.6	39.25
Trial 7	5.4	5.1	4	1	0.55	0.8	4.3	3.65	3.4	0.8	0.15	0.15	7.45	7.2	6.45	0.25	0.45	0.45	0.35	1.4	0.95	4.2	8.3	7.25	3.15	3.2	2.45	0.2	0	0.3	0.15	2.55	0.7	0.1	1	0.3	1	2.65	0.45	2.7	12.1	3.75	1.5	5.75	1.6	10.9	22.25	11.2	49.8
Trial 8	3.3	4.75	4.55	0.85	0.4	0.7	2.95	3.15	3.15	0.15	0.15	0.4	5.65	7.45	6.6	0.4	0.3	0.35	0.2	0.95	0.75	3.9	6.8	5.95	0.85	1.9	2.45	0.1	0	0.2	0.2	4	0.55	0.15	4.1	0.7	0.2	3.4	0.7	1	14.75	7.15	1.45	6.6	1.45	10.7	19.6	9.95	23.4
Trial 9	4.45	6.1	5.05	0.7	0.75	0.3	3.7	4	2.75	0.15	0.2	0.15	5.35	6.95	5.65	0.45	0.45	0.45	0.4	1.5	0.35	3.45	9.1	2.3	0.9	2.7	1.45	0.2	0	0.15	0.45	3	0.85	0.15	2.2	0.6	0.35	2.5	0.25	2.85	16.5	2.75	1.8	5.5	0.95	8.05	16.85	8.3	25.7
Trial 10	3.6	4.4	4.15	0.3	0.85	0.65	2.7	3.75	2.8	0.2	0.4	0.4	5.1	5.75	6.15	0.3	0.6	0.6	0.25	0.75	0.7	3.7	8	6.35	0.65	1.7	1.85	0.05	0.05	0.2	0.15	5.65	3.3	0.05	1.1	0.75	0.5	2.25	0.65	1.55	18.1	5.85	1.15	7.15	1	7.8	17	9.55	34.55
Trial 11	4.35	6.05	4.45	0.4	1.05	0.65	2.85	3.4	2.95	0.3	0.15	0.2	5.05	6.85	5.65	0.2	0.4	0.65	0.3	1.35	0.9	3.05	9.25	6.2	0.95	2.3	1.05	0.05	0	0.05	0.9	1.95	0.15	0.1	0.95	0.25	0.25	2.1	0.3	2.2	13.45	2.45	2	7.2	0.75	7.65	17.4	9	51.2
Trial 12	3.9	6.05	4	0.55	0.75	0.85	3.1	3.6	3.25	0.05	0.15	0.4	5.75	6.45	6.15	0.4	0.5	0.6	0.45	0.8	0.9	3	6.4	5.4	0.8	2	2.55	0	0.05	0.05	0.15	1.35	0.45	0.05	0.7	0.35	0.2	1.45	1.2	1.2	15.05	4.65	0.7	8.75	1.65	6.75	17.05	9.95	57.6
Trial 13	3.6	5.95	4.15	0.65	0.5	0.7	2.85	4.2	2.85	0.2	0.65	0.3	4.6	7.4	6.9	0.3	0.25	0.55	0.2	1.25	0.4	2.8	8.45	3.4	0.55	2.25	1.2	0.05	0	0.15	0.15	2.55	0.95	0.05	2.2	1.05	1	2.95	0.95	1.1	15.9	4	2.6	11.65	2.65	10.7	36.15	11.2	24.55
Trial 14	4.2	6.25	5.2	0.9	0.6	0.55	3.15	4.35	3.65	0.2	0.35	0.2	6.25	8.2	5.4	0.4	0.25	0.35	0.3	0.95	0.5	3.6	7.65	6.7	0.65	2.15	1.9	0.1	0	0.15	0.1	3.05	3.55	0.05	2.65	5.55	0.4	2.65	1.3	2.25	14.6	6.35	1.75	11.4	1.55	13.05	35.6	14.7	13.15
Trial 15	4.45	4.85	4.55	0.7	0.85	0.65	3.15	3.45	2.85	0.1	0.2	0.25	6.15	7.2	7.4	0.85	0.1	0.5	0.15	0.65	0.3	2.85	8.35	3.45	0.6	2.55	1.9	0.05	0	0.25	0.15	4.95	1.55	0.15	5.4	3.35	0.45	3.2	0.75	1.6	16.35	3.3	2.1	9.85	1.95	12.9	30.9	18.45	15.6
Trial 16	4.45	5.55	4.7	0.8	0.75	0.7	3	4.25	3.8	0.4	0.25	0.15	6.3	7.6	5.6	0.7	0.35	0.15	0.2	0.7	0.5	2.75	7.6	4.85	0.9	1.85	1.6	0.1	0.05	0.25	0.35	2.75	0.7	0.15	1.35	0.45	0.2	1.75	0.65	1.15	15.05	2.55	1	10.85	2.05	12.05	37.2	12.25	13.85
Trial 17	5.55	5.8	5.6	0.55	0.7	0.95	3.15	3.9	2.85	0.3	0.25	0.25	6.15	8.1	7.15	0.4	0.3	0.35	0.3	1.1	0.5	2.8	8.25	3.25	1.35	1.75	1.55	0.1	0.1	0.1	0.4	2.4	0.75	0.15	0.85	0.55	0.5	1.5	1.05	1.3	12.05	2.7	1.45	12.2	1.95	10.55	41.3	14.35	15.3
Trial 18	3.9	4.95	5.35	0.65	0.8	0.2	3.75	3.7	2.55	0.3	0.35	0.2	5.4	7.55	5.5	0.4	0.35	0.65	0.25	1.1	0.25	2.1	5	2.8	1.1	1.75	1.1	0.15	0	0.1	0.15	2.75	0.15	0.2	1.05	0.45	0.05	2.2	0.25	1.1	12.45	1.3	1.35	8.85	1.85	10.5	24.85	17.1	20.2
Trial 19	4.05	5.9	4.9	0.8	0.3	0.3	3.1	4.05	2.7	0.45	0.15	0.2	5.65	6.5	6.05	0.5	0.4	0.45	0.15	1	0.25	2.75	7.15	3.75	0.7	1.75	1.5	0	0	0.15	0.1	2.65	0.35	0.05	1.1	0.25	0.65	2.65	0.6	0.7	16.15	1.4	2.9	11.15	1.45	14.4	45.65	13.15	15.2
Trial 20	4.2	5.95	4.65	0.85	0.75	1.2	3.35	4.85	4	0.2	0.3	0.2	4.7	8.6	7.2	0.2	0.2	0.7	0.1	1	0.25	2.4	6.7	3.45	1.85	2.6	1.95	0.05	0.05	0.05	0.15	6.3	2.85	0.1	4.6	1.4	0.35	3.45	1.65	0.6	18.05	3.65	0.9	12.6	2.05	10.55	35.4	13.65	15.95
P-value (firing rate during stimulation > firing rate before stimulation)	7.5346e-05			0.101652			0.000208435			0.275069			7.51459e-05			0.885441			4.63196e-05			0.000117429			4.73774e-05			0.999969			4.75109e-05			4.75777e-05			4.76447e-05			4.77787e-05			4.77787e-05			4.78459e-05			0.000157523
* Note: the provided p-values represent the raw output of one-sided Wilcoxon signed-rank tests
Shaded columns indicate 20 s periods of stimulation
[truncated: 35 more columns]
