# Supplementary material for: Frequency-selective control of cortical and subcortical networks by central thalamus
Source: eLife. 2015 Dec 10;4:e09215. doi: 10.7554/eLife.09215 (PMC4721962; doi:10.7554/eLife.09215)
Supplement: Figure 4—source data 2. — Exact p values comparing SLO counts during 10 versus 40 Hz stimulation are provided. DOI: http://dx.doi.org/10.7554/eLife.09215.020 [file elife-09215-fig4-data2.xlsx]

## Sheet: SLO Counts
Number of Evoked SLOs in Zona Incerta	Channel 1		Channel 2		Channel 3		Channel 4		Channel 5		Channel 6		Channel 7		Channel 8		Channel 9		Channel 10		Channel 11		Channel 12
Frequency of Stimulation (Hz)	10	40	10	40	10	40	10	40	10	40	10	40	10	40	10	40	10	40	10	40	10	40	10	40
Trial 1	2	1	2	1	2	1	2	1	1	1	2	0	0	0	0	0	0	0	0	1	0	0	0	0
Trial 2	2	0	2	0	2	0	2	0	2	0	2	0	0	0	0	0	1	0	0	0	0	0	0	0
Trial 3	1	0	2	0	2	0	1	0	2	0	2	0	1	0	2	0	3	0	3	0	3	0	2	0
Trial 4	1	0	1	0	1	0	1	0	1	0	1	0	0	0	2	0	3	0	2	0	1	0	0	0
Trial 5	0	0	0	0	0	0	1	0	1	0	1	1	1	0	0	1	1	0	1	1	1	1	0	1
Trial 6	0	0	0	0	0	0	1	0	1	1	1	0	0	0	0	0	0	0	0	0	2	0	1	0
Trial 7	0	0	0	0	0	0	0	0	1	0	1	1	0	0	1	0	1	0	0	0	0	0	0	0
Trial 8	0	0	1	0	1	0	1	0	1	0	2	0	1	1	0	1	1	2	0	1	0	0	0	0
Trial 9	4	0	4	0	4	0	4	0	5	0	4	0	1	0	0	0	0	1	0	0	0	0	0	0
Trial 10	2	1	2	1	2	1	2	1	3	0	3	1	2	0	2	0	2	0	2	1	2	0	0	0
Trial 11	3	0	3	0	4	0	3	0	5	0	4	0	1	0	2	1	3	1	3	1	3	1	0	0
Trial 12	2	0	2	0	2	0	3	0	3	0	3	0	0	0	1	0	2	1	2	1	2	0	1	0
Trial 13	2	0	2	0	2	0	2	0	2	1	2	1	1	0	4	0	3	2	2	1	1	1	0	0
Trial 14	1	0	2	0	2	0	2	0	2	1	2	0	1	0	3	0	3	0	2	0	2	0	0	1
Trial 15	0	0	0	0	0	0	0	0	1	0	1	0	3	0	3	1	3	1	2	2	3	0	0	0
Trial 16	0	0	0	0	0	0	1	0	1	0	1	1	1	0	3	0	1	0	2	0	2	0	0	0
Trial 17	0	0	0	0	0	0	0	0	1	1	1	1	0	0	0	0	1	1	1	0	2	0	0	0
Trial 18	0	2	0	2	0	2	1	1	1	1	1	0	1	0	2	0	3	0	1	0	2	0	1	0
Trial 19	0	0	0	0	1	0	0	0	2	1	2	1	3	0	3	1	2	1	0	0	1	0	1	0
Trial 20	0	0	0	0	1	0	1	0	1	2	1	1	0	0	4	0	5	0	2	0	3	0	0	0
P-value (SLO count during 10 Hz stim. > SLO count during 40 Hz stim.)	0.00658103		0.00234504		0.000470762		1.37078e-05		1.03993e-05		1.40027e-06		0.000131683		0.000723202		0.000212895		0.00731605		2.48976e-05		0.105581
* Note: the provided p-values represent the raw output of one-sided Wilcoxon rank sum tests
