# Supplementary material for: Frequency-selective control of cortical and subcortical networks by central thalamus
Source: eLife. 2015 Dec 10;4:e09215. doi: 10.7554/eLife.09215 (PMC4721962; doi:10.7554/eLife.09215)
Supplement: Figure 5—source data 1. — Changes are normalized to pre-stimulation baseline levels. Exact p values are provided. DOI: http://dx.doi.org/10.7554/eLife.09215.022 [file elife-09215-fig5-data1.xlsx]

## Sheet: ZI Firing Rate Changes
Percent Change in Zona Incerta Firing Rate from Pre-stimulation Baseline	Neuron 1		Neuron 2		Neuron 3		Neuron 4		Neuron 5		Neuron 6		Neuron 7		Neuron 8		Neuron 9		Neuron 10		Neuron 11		Neuron 12		Neuron 13		Neuron 14		Neuron 15		Neuron 16		Neuron 17		Neuron 18		Neuron 19		Neuron 20		Neuron 21		Neuron 22		Neuron 23		Neuron 24		Neuron 25
Stimulation Paradigm	10 Hz ChR2	10 Hz ChR2 + eNpHR	10 Hz ChR2	10 Hz ChR2 + eNpHR	10 Hz ChR2	10 Hz ChR2 + eNpHR	10 Hz ChR2	10 Hz ChR2 + eNpHR	10 Hz ChR2	10 Hz ChR2 + eNpHR	10 Hz ChR2	10 Hz ChR2 + eNpHR	10 Hz ChR2	10 Hz ChR2 + eNpHR	10 Hz ChR2	10 Hz ChR2 + eNpHR	10 Hz ChR2	10 Hz ChR2 + eNpHR	10 Hz ChR2	10 Hz ChR2 + eNpHR	10 Hz ChR2	10 Hz ChR2 + eNpHR	10 Hz ChR2	10 Hz ChR2 + eNpHR	10 Hz ChR2	10 Hz ChR2 + eNpHR	10 Hz ChR2	10 Hz ChR2 + eNpHR	10 Hz ChR2	10 Hz ChR2 + eNpHR	10 Hz ChR2	10 Hz ChR2 + eNpHR	10 Hz ChR2	10 Hz ChR2 + eNpHR	10 Hz ChR2	10 Hz ChR2 + eNpHR	10 Hz ChR2	10 Hz ChR2 + eNpHR	10 Hz ChR2	10 Hz ChR2 + eNpHR	10 Hz ChR2	10 Hz ChR2 + eNpHR	10 Hz ChR2	10 Hz ChR2 + eNpHR	10 Hz ChR2	10 Hz ChR2 + eNpHR	10 Hz ChR2	10 Hz ChR2 + eNpHR	10 Hz ChR2
Trial 1	18.4713	3.00633	-1.92719	-6.40845	-7.04225	-42.1196	46.989	60.2372	11.4416	6.15942	0.517241	-12.4442	31.5611	39.8138	-4.34783	19.2308	44.8052	-26.933	88.2353	111.607	8.92857	6.73077	-1.31579	2.65363	16.3636	-2.77778	25	24.2188	10.5042	-0.367647	32.0988	-36.9048	38.7097	-16.9014	26.6917	-22.4138	8	-37.6359	18	-29.5113	500	0.641026	30.6767	-64.1809	27.907	-52.993	15.3846	-20.7865	21.1382
Trial 2	13.3758	-11.8421	-0.904977	-15.3894	-13.7405	-23.0519	49.6466	13.175	11.1111	-1.47059	-6.71141	-3.4375	42.6755	6.37139	-10.7143	21.3351	26.1745	10.8065	81.791	8.821	16.7247	-2.44755	9.61538	-12.1429	21.9512	5.48387	23.4783	-17.5505	22.0339	-11.4634	6.81818	-40.625	15.7895	-40.1345	56.1404	-40.6667	4.56853	-44.0541	-0.892857	-53.9773	-66.6667	-55.283	17.2414	-81.3372	12.5	-53.343	3.57143	-37	19.8347
Trial 3	-10.5263	-1.08696	5.54217	14.8438	-18.5185	4.08163	68.3971	13.6719	11.0553	5.60538	-12.562	-11.5789	43.4392	13.8984	-33.3333	40.6863	53.1469	6.20805	97.8261	23.6229	1.00939e-14	-6.7637	1.66667	-4.62963	21.3235	6	23.7389	21.659	4.83871	-10.4839	4.25532	-32.5758	7.35294	-25.8427	29.8851	-27.6139	-4.9505	-41.2371	29.4737	-49.5902	100	22.6562	-0.938338	-58.67	35.5556	-56.2883	-0.408163	-7.53106	8.08824
Trial 4	-0.584795	-16.9421	2.06897	-5.72183	17.8571	-10.5769	43.6077	-6.05263	-3.8835	-4.26966	-2.6738	-11.9266	34.7647	-9.80106	-36	6.90608	36.4286	-17.8309	88.0952	-9.08613	11.583	-3.7234	18.9189	-32.6327	4.63576	-22.8049	37.9085	-17.9225	23.6052	-10.5198	8.86076	-56.8345	42.0561	-43.3594	38.3673	-34.4431	18.1818	-43.5644	24.2424	-57.1429	125	-14.5349	9.9844	-64.293	24.1176	-60.8374	37.799	-35.8289	38.0952
Trial 5	16.8831	-3.94737	-1.14155	8.40909	5.21739	-11.6935	30.0236	1.57086	-1.21359	-6.91964	-8.79865	-4.92308	27.0391	-3.6592	100	-19.6429	-6.86275	-8.26923	52.9412	-8.08383	7.56014	-12.7049	-7.26257	-23.6301	32.4786	-30.7692	-12	-22.5	16.3265	-12.7907	16.8539	-45.8647	-20.5882	-42.8738	-18.3288	-37.2029	12.1387	-23.3051	-24.2647	-51.9231	400	-5.70652	-0.998573	-66.6531	9.78261	-51.5193	7.78689	-24.3304	-2.8169
Trial 6	-2.22222	-14.1304	-2.94737	-1.73469	-3.46945e-16	3.94737	53.0558	3.29142	12.3543	0.443038	-3.68509	-1.21359	39.4706	1.93822	-14.2857	-5.96447	33.121	3.57143	114.103	8.39695	3.0303	-10.6688	86.6071	-16.8317	41.1765	-23.6957	45.6747	-16.0432	20.5021	-7.82123	36.7816	-14.6789	46.729	-40.7258	54.1833	-19.1176	12.7907	-48.8971	34	-50.9615	50	-30.3785	25.3635	-67.8571	26.0274	-61.5741	33.79	-36.9658	37.963
Trial 7	-0.581395	17	1.65975	6.68103	-38.4615	10.3774	58.0106	2.75442	13.5135	-6.11111	-11.0048	-16.3009	38.3553	11.2957	23.0769	8.05921	20.2614	-17.0082	82.8125	6.25	27.7992	-12.5	18.254	-0.636943	51.4286	-28.3149	31.6327	3.32278	19.6787	-16.1243	20.2381	-50.4464	20.6186	-39.1304	19.1336	-34.6557	1.60428	-43.0882	31.8182	-53.4722	700	-2.94118	29.7521	-68.2222	10.3093	-71.875	26.699	-44.4444	53
Trial 8	23.494	-10.219	-4.10678	23.8445	-18.0952	-34.6154	39.1047	14.2943	15.8273	20.6164	-9.60912	-5.07812	34.6839	8.19191	-12	14.5548	39.4366	9.56522	100.997	36.9369	16.6667	8.33333	4.48718	-4.14201	3.27869	8	21.5232	23.1098	-2.6616	-25.6881	2.27273	-39.3382	23.2558	-22.8448	23.9669	-20.7006	9.67742	-42.1642	1.0101	-45.1923	-33.3333	-5.71429	14.3791	-59.1923	14.8387	-65.4908	4.13223	-24.0323	16.3462
Trial 9	7.47126	31.9196	4.68085	4.60526	-33.5714	-29.5181	50.9451	2.37389	13.9535	-6.03044	-12.987	-6.37755	48.8462	4.7456	7.40741	-2.03125	53.7879	-2.90179	105.904	12.9098	11.828	5.79848	46.281	-20.9893	51.4563	-2.40385	14.9351	1.2837e-14	27.5	-10.9375	35.8025	-34	44.6602	-32.3171	11.236	-34.2822	6.81818	-51.4205	12.2449	-58.0882	-14.2857	-33.9506	6.67614	-72.1793	48.4848	-77.2581	-3.22581	-42.8125	25.9259
Trial 10	-1.63043	-5.92105	-1.94384	25.1	0.869565	-5	41.453	0.892164	2.8436	-14.6489	-11.1987	-3.60656	31.7735	2.85863	-20	-21.4912	48.1481	-19.6	80.2432	26.5625	10.3053	-2.77778	24.8322	-14.6825	40.7407	-13.1356	26.2997	-2.34226	1.53846	-25	18.9474	-46.2121	5.97015	-34.6037	31.0469	-37.1571	20.9945	-61.8421	38.7755	-62.1681	700	-62.5	39.1304	-86.2108	-2.18579	-73.9329	17.5097	-47.5962	5.22388
Trial 11	N/A	-15.9774	N/A	2.38908	N/A	-17.5	N/A	14.2219	N/A	-0.130548	N/A	2.78777	N/A	8.1903	N/A	5.10204	N/A	-3.47222	N/A	18.5739	N/A	2.77556e-15	N/A	-6.13497	N/A	-4.5	N/A	2.51572	N/A	-23.2759	N/A	-38.6364	N/A	-52.3148	N/A	-30.6522	N/A	-56.2183	N/A	-55.1402	N/A	-40.4412	N/A	-81.8741	N/A	-14.6226	N/A	-23.7331	N/A
Trial 12	N/A	-10.3261	N/A	-0.682594	N/A	35.3261	N/A	16.343	N/A	8.90957	N/A	-1.8732	N/A	11.1888	N/A	23.1752	N/A	-27.3077	N/A	53.1142	N/A	7.05882	N/A	-5.58824	N/A	-5.47337	N/A	2.04403	N/A	-9.58333	N/A	-30	N/A	-41.4439	N/A	-37.1397	N/A	-39.5735	N/A	-43.0233	N/A	-44.6721	N/A	-70.3399	N/A	-46.0938	N/A	-25.2708	N/A
Trial 13	N/A	1.875	N/A	10.1378	N/A	-5.76923	N/A	11.2802	N/A	-6.87204	N/A	-5.21173	N/A	5.33286	N/A	8.15217	N/A	-13.785	N/A	38.8182	N/A	-12.6678	N/A	-7.07547	N/A	-27.8378	N/A	-2.13626	N/A	-18.593	N/A	-54.5082	N/A	-37.7941	N/A	-54.5918	N/A	-47.1198	N/A	-66.1458	N/A	-57.3171	N/A	-79.6875	N/A	-69.8944	N/A	-54.1304	N/A
Trial 14	N/A	-7	N/A	0.466418	N/A	2.98507	N/A	4.22941	N/A	-8.53175	N/A	-14.4951	N/A	3.51135	N/A	-11.413	N/A	-5	N/A	2.04461	N/A	-12.5483	N/A	-15.2367	N/A	-21.25	N/A	-18.4451	N/A	-14.6226	N/A	-40.7895	N/A	-45.6522	N/A	-45.1835	N/A	-52.2727	N/A	-50.3012	N/A	-49.3976	N/A	-73.6974	N/A	-74.5192	N/A	-35.4651	N/A
Trial 15	N/A	-5.11364	N/A	6.36364	N/A	7.6087	N/A	-1.96033	N/A	-5.39773	N/A	-12.1622	N/A	5.23873	N/A	18.6224	N/A	-19	N/A	29.3103	N/A	5.74324	N/A	-8.43558	N/A	-9.44444	N/A	-3.10219	N/A	-11.1963	N/A	-33.6538	N/A	-41.1458	N/A	-43.5644	N/A	-62.7301	N/A	-72.973	N/A	-55.1948	N/A	-82.3063	N/A	-64.3939	N/A	-29.0909	N/A
Trial 16	N/A	-0.954198	N/A	-4.26045	N/A	17.1875	N/A	12.2558	N/A	26.6667	N/A	-8.82812	N/A	16.3957	N/A	23	N/A	-3.36538	N/A	47.6923	N/A	7.85124	N/A	-5.55556	N/A	1.06707	N/A	-1.98498	N/A	-6.76796	N/A	-17.4242	N/A	-13.2979	N/A	8.21429	N/A	-35.6452	N/A	-49.505	N/A	-20.8791	N/A	-49.0759	N/A	-42.6471	N/A	-25.9494	N/A
Trial 17	N/A	-10.5357	N/A	12.8125	N/A	-12.5	N/A	-1.37363	N/A	-9.02965	N/A	-3.42466	N/A	-9.45796	N/A	9.93151	N/A	-0.806452	N/A	12.3754	N/A	-13.3333	N/A	-17.4107	N/A	6.52174	N/A	-7.73138	N/A	-25	N/A	-29.2857	N/A	-35.8871	N/A	-39.2467	N/A	-42.4107	N/A	-58.3333	N/A	-66.4179	N/A	-79.6133	N/A	-55.3922	N/A	-30.4124	N/A
Trial 18	N/A	20.7627	N/A	4.05405	N/A	-4.375	N/A	11.034	N/A	1.69492	N/A	-5.2901	N/A	7.26965	N/A	16.5289	N/A	-13.6555	N/A	40.1747	N/A	10.7143	N/A	-16.2577	N/A	-14.0351	N/A	5.48128	N/A	-12.5	N/A	-23.7288	N/A	-35.6509	N/A	-18.4971	N/A	-27.6119	N/A	-35.396	N/A	-1.38889	N/A	-62.9967	N/A	-52.7778	N/A	-32.7855	N/A
Trial 19	N/A	-9.55882	N/A	-2.04741	N/A	-5.58824	N/A	7.57812	N/A	-5.44355	N/A	-18.1818	N/A	9.71867	N/A	33.6694	N/A	-10.9813	N/A	43.3654	N/A	-10.9551	N/A	-6.81818	N/A	-7.95455	N/A	5.89378	N/A	-16	N/A	-59.7015	N/A	-39.8352	N/A	-42.759	N/A	-26.8844	N/A	-52.4138	N/A	-11.8367	N/A	-72.3752	N/A	-58.6397	N/A	-35.5634	N/A
Trial 20	N/A	-5.34483	N/A	3.25112	N/A	20.9677	N/A	9.19936	N/A	0.668449	N/A	-14.1414	N/A	1.60283	N/A	-6.49351	N/A	-28.8793	N/A	24.1007	N/A	-7.82443	N/A	-11.8182	N/A	-1.3986	N/A	-7.46988	N/A	-22.6684	N/A	-62.5	N/A	-27.8409	N/A	-39.4231	N/A	-41.1435	N/A	-36.2832	N/A	15.5556	N/A	-61.8421	N/A	-53.6184	N/A	-22.5632	N/A
P-value (10 Hz ChR2 + eNpHR < 10 Hz ChR2)	0.016433		0.910173		0.804522		3.42453e-05		0.00340865		0.508775		2.35614e-05		0.969241		3.42453e-05		4.11717e-05		0.000198908		5.91828e-05		2.84316e-05		0.000381954		7.34046e-06		6.00472e-06		8.95669e-06		7.34046e-06		6.00472e-06		6.00472e-06		0.00388457		6.00472e-06		6.00472e-06		6.00472e-06		6.00472e-06
* Note: the provided p-values represent the raw output of one-sided Wilcoxon rank sum tests
N/A indicates trials which were not collected
NaN's indicate trials for which the baseline firing rate was zero.
[truncated: 91 more columns]
