# Supplementary material for: Frequency-selective control of cortical and subcortical networks by central thalamus
Source: eLife. 2015 Dec 10;4:e09215. doi: 10.7554/eLife.09215 (PMC4721962; doi:10.7554/eLife.09215)
Supplement: Figure 5—source data 2. — Values represent the 1 s bin that exhibited the greatest number of cells with reduced inhibition for each animal. Changes are normalized to pre-stimulation baseline levels. Exact p values are provided. DOI: http://dx.doi.org/10.7554/eLife.09215.023 [file elife-09215-fig5-data2.xlsx]

## Sheet: Cortical Firing Rate Changes
Percent Change in Sensory Cortex Firing Rate from Pre-stimulation Baseline	Neuron 1		Neuron 2		Neuron 3		Neuron 4		Neuron 5		Neuron 6		Neuron 7		Neuron 8		Neuron 9		Neuron 10		Neuron 11		Neuron 12		Neuron 13		Neuron 14		Neuron 15		Neuron 16		Neuron 17		Neuron 18		Neuron 19		Neuron 20		Neuron 21		Neuron 22		Neuron 23		Neuron 24		Neuron 25
Stimulation Paradigm	10 Hz ChR2	10 Hz ChR2 + eNpHR	10 Hz ChR2	10 Hz ChR2 + eNpHR	10 Hz ChR2	10 Hz ChR2 + eNpHR	10 Hz ChR2	10 Hz ChR2 + eNpHR	10 Hz ChR2	10 Hz ChR2 + eNpHR	10 Hz ChR2	10 Hz ChR2 + eNpHR	10 Hz ChR2	10 Hz ChR2 + eNpHR	10 Hz ChR2	10 Hz ChR2 + eNpHR	10 Hz ChR2	10 Hz ChR2 + eNpHR	10 Hz ChR2	10 Hz ChR2 + eNpHR	10 Hz ChR2	10 Hz ChR2 + eNpHR	10 Hz ChR2	10 Hz ChR2 + eNpHR	10 Hz ChR2	10 Hz ChR2 + eNpHR	10 Hz ChR2	10 Hz ChR2 + eNpHR	10 Hz ChR2	10 Hz ChR2 + eNpHR	10 Hz ChR2	10 Hz ChR2 + eNpHR	10 Hz ChR2	10 Hz ChR2 + eNpHR	10 Hz ChR2	10 Hz ChR2 + eNpHR	10 Hz ChR2	10 Hz ChR2 + eNpHR	10 Hz ChR2	10 Hz ChR2 + eNpHR	10 Hz ChR2	10 Hz ChR2 + eNpHR	10 Hz ChR2	10 Hz ChR2 + eNpHR	10 Hz ChR2	10 Hz ChR2 + eNpHR	10 Hz ChR2	10 Hz ChR2 + eNpHR	10 Hz ChR2
Trial 1	-0.552486	-39.1892	-36.7089	-74.5763	29.4498	-50.8197	-33.8843	-53.125	-48.2759	-58.3333	-80.5825	-100	35.861	-16.955	-50.1558	-64.2857	-65.9091	-60.5263	-14.1631	-79.3578	-48.7179	-100	185.714	-100	-23.0769	-100	-100	-100	28.4404	-8.53659	-55.5556	-80.5195	-100	-100	-79.7297	76.4706	-82.5581	-100	-47.8528	-45.4545	-27.1523	-40	-82.2222	-31.8182	-55.1495	-36.747	-75.6691	11.1111	-31.7406
Trial 2	110	139.362	60.4278	94.8052	87.5	87.5	-2.62172	144.444	12.6761	-26.8293	-36	62.1622	75.7877	39.3443	-50.6173	136.301	-3.93013	-12.6214	17.4004	40.0778	-70.0375	-0.943396	17.6471	-100	-50	66.6667	-36.8421	66.6667	-3.44828	0	37.931	-72.7273	11.1111	-100	-54.1284	-34.7826	-52.9412	-16.6667	-32.2709	-11.7647	-15.493	-13.0435	-51.6129	50	-40.3315	1.22699	-45.7627	-66.6667	-37.0079
Trial 3	-2.17391	-43.038	-81.6514	-41.1765	-66.443	-17.9104	-78.3784	-68.254	-77.6536	-41.5584	-87.8788	11.1111	-66.1495	-17.7057	-82.9932	-71.564	-75.6839	-87.1795	-84.1584	-46.6403	-94.5652	-75.4098	-100	-100	-100	-100	-100	-68.75	-33.3333	31.068	-78.4946	-48.7179	-100	1025	-67.8715	361.538	-100	337.5	-80.5447	573.469	-52.7273	384.615	-85.6115	257.143	-70.1195	368.085	-77.0115	556.25	-60.0887
Trial 4	-32.6923	6.38298	-63.3028	-5.40541	-34.6405	4.83871	-71.2644	13.9241	-69.0722	47.0588	-74.6835	41.5094	-28.3668	29.9213	-67.4134	49.1713	-52.381	75	-47.4747	37.5	-65.9864	14.2857	-100	-100	-50	-34.7826	-100	3.44828	-12.5	-4.54545	-50	-6.97674	-59.1837	200	-85.7651	-31.8182	-77.0115	66.6667	-58.1749	43.3824	-64.9682	108.609	-60.7843	-26.8293	-66.1563	35.0932	-90.3614	-1.86916	-46.3602
Trial 5	-13.5135	5.46875	-43.3198	-48.8636	14.2857	-36.1702	-3.40909	-32.8358	-49.7487	114.286	-64.497	-60.5263	-14.2012	-3.63128	-25.0493	46.8531	-16.9811	11.7021	-0.990099	-5.40541	-51.5152	-11.7647	100	-100	-16.6667	-46.4286	44.1441	-11.7647	-25.9259	-25.7426	-32.9609	16.3793	-100	-100	-75.1037	-6.25	-52.0548	0	-73.064	-59.4595	-39.6092	119.101	-82.0628	28.5714	-45.5319	-6.66667	-68.3377	94.8052	-43.761
Trial 6	-91.7012	44.7368	-91.7012	-42.3077	-82.2485	-51.087	-100	-60.177	-69.2308	-67.3913	-69.2308	25	-17.1429	-19.1375	-75.8308	-29.6875	-74.8954	-62.963	-3.15789	-6.61479	-78.9474	83.6735	-100	181.25	17.6471	-100	-100	-51.6129	25	36.3636	-21.875	-6.97674	-55.5556	-100	-90.1961	172.727	-100	183.784	-68.5039	95	-50.8197	175.51	-89.071	500	-74.2883	120.982	-94.7781	281.818	-64.4444
Trial 7	9.45274	-24.4604	3.09278	-15.0943	-9.40767	-54.7739	-56.3636	-20.5298	-29.078	-8.16327	-61.165	-16.6667	5.09554	-24.1379	-52.5066	-69.8492	-44.664	-6.25	-26.7735	-20.5298	-81.8182	-75	-100	66.6667	76.4706	-54.5455	-58.7629	-26.8293	-44.4444	-4	-33.7748	3.05344	29.0323	-100	-71.6312	2150	-76.8786	309.091	-25.9259	36.3636	-33.8843	57.8947	-66.6667	400	-21.7274	166.129	-68.254	320	-27.0517
Trial 8	-49.7487	14.1304	-2.43902	38.8889	75.8958	-24.5283	20	-25.9259	-52.9412	30.4348	-64.9123	-100	0.430416	20.3704	-23.3227	-55.2239	58.1395	-71.1538	38.9474	30.4348	-54.2857	-58.3333	25	-100	-51.2195	-16.6667	31.1475	-40	58.9404	72.5664	13.4752	-3.57143	-100	-100	-39.6985	-100	-79.6954	-100	-23.0769	-65.9091	-19.8397	-18.1818	-78.4946	-16.6667	-31.6406	-56.8345	-49.1094	-48.2759	-7.45501
Trial 9	-88.0952	0.840336	-61.7834	-10.8911	-79.8658	-20.1183	-91.9355	10.4294	-100	-58.9041	-100	-53.125	-67.5325	9.58904	-100	-14.2857	-80.3922	-68.0851	-72.8507	-1.78571	-89.1304	-32.3308	-100	50	-100	127.273	-70.5882	31.5789	-47.8261	-13.0435	-86.014	61.9318	-55.5556	1400	-91.7012	7.14286	-63.8554	288.889	-50.7187	321.053	-77.5281	214.516	-89.1304	233.333	-68.135	251.852	-89.6373	361.538	-84.3137
Trial 10	-61.5385	-6.25	-71.0145	17.3913	-80.5195	14.8649	-93.266	16.5049	-87.5776	-15.493	-37.0079	-78.8732	-45.3237	-18.3007	-86.8132	-16.996	-50.6173	21.6216	-41.7879	-42.4658	-77.1863	-32.4324	-35.4839	76.4706	-35.4839	0	-100	-13.4615	-7.69231	0	-37.5	28.5714	-25.9259	-100	-87.5	114.286	-100	-63.4146	-5.88235	-61.039	-69.8682	5.88235	-30.2326	-40	-41.3093	-36.3208	-66.2162	-25	-49.4382
Trial 11	N/A	-21.0526	N/A	8.24742	N/A	-50.6173	N/A	29.3103	N/A	-44.4444	N/A	66.6667	N/A	-14.1104	N/A	16.3793	N/A	-10.4478	N/A	-19.2635	N/A	48.6486	N/A	-100	N/A	-37.5	N/A	-71.6981	N/A	35.2459	N/A	47.2393	-100	-100	35.5932	-100	13.2075	-31.8182	36	-54.5455	4.08922	-13.7931	27.6596	-21.0526	-6.30631	-33.0855	-1.84049	-24.0506	25
Trial 12	N/A	-74.5763	N/A	-12.7907	N/A	-32.5843	N/A	-67.3913	N/A	-64.2857	N/A	-100	N/A	1.03627	N/A	-63.1148	N/A	-22.6804	N/A	5.26316	N/A	-6.25	N/A	-100	N/A	221.429	N/A	93.5484	N/A	-44.0994	N/A	65.3543	-100	-100	-53.4884	181.25	-100	30.4348	15.8301	79.1045	-53.7572	236.207	-46.6667	400	-2.8777	156.579	-62.2642	217.308	-18.9189
Trial 13	N/A	84.4262	N/A	-12.7907	N/A	37.2549	N/A	70.2128	N/A	-8.16327	N/A	104.545	N/A	39.6181	N/A	65.6977	N/A	13.4454	N/A	14.3695	N/A	100	N/A	87.5	N/A	50	N/A	200	N/A	10.0917	N/A	61.3924	-100	-100	0	125	-6.97674	104.545	23.7113	195.775	-76.0956	146.575	-55.5556	50	-12.0879	147.253	-71.6312	83.6735	-66.8508
Trial 14	N/A	14.4068	N/A	101.22	N/A	175.862	N/A	280.435	N/A	208.824	N/A	282.979	N/A	75.2717	N/A	183.784	N/A	70.1031	N/A	45.3125	N/A	392.188	N/A	-100	N/A	125	N/A	206.818	N/A	-15.493	N/A	57.8947	-100	-100	-33.7748	181.25	-62.5	200	-27.3743	127.848	-76.1905	126.744	-71.831	233.333	-21.1564	150	-51.2195	160.87	-35.4839
Trial 15	N/A	-37.5	N/A	-18.9189	N/A	-42.3077	N/A	-71.564	N/A	-66.6667	N/A	-2.17391	N/A	-52.6316	N/A	-30.0518	N/A	-24.2424	N/A	-35.5828	N/A	-15.7303	N/A	150	N/A	-9.09091	N/A	-31.0345	N/A	-44.4444	N/A	22.2826	-100	650	-100	125	-86.4865	-65.1163	17.6471	-18.1818	-68.6684	-73.2143	-71.0145	-44.4444	-42.4658	13.0952	-36.3636	-20	-42.029
Trial 16	N/A	-47.3684	N/A	-100	N/A	-75	N/A	-88.5496	N/A	-100	N/A	-100	N/A	-36.3395	N/A	-100	N/A	-66.2921	N/A	-8.53659	N/A	-100	N/A	-100	N/A	15.3846	N/A	-31.8182	N/A	-21.6418	N/A	-58.6207	N/A	N/A	N/A	N/A	N/A	N/A	N/A	N/A	N/A	N/A	N/A	N/A	N/A	N/A	N/A	N/A	N/A
Trial 17	N/A	-1.45985	N/A	-37.5	N/A	-23.2955	N/A	-34.7826	N/A	-54.5455	N/A	-72.7273	N/A	-13.2762	N/A	-83.871	N/A	-78.2609	N/A	-29.1667	N/A	-65.5172	N/A	-100	N/A	-40	N/A	-62.5	N/A	50	N/A	-37.8698	N/A	N/A	N/A	N/A	N/A	N/A	N/A	N/A	N/A	N/A	N/A	N/A	N/A	N/A	N/A	N/A	N/A
Trial 18	N/A	-48.7179	N/A	-3.84615	N/A	-2.17391	N/A	-68.9655	N/A	-31.8182	N/A	-59.4595	N/A	-3.89972	N/A	-89.3617	N/A	-39.3939	N/A	-26.8293	N/A	-70.5882	N/A	-100	N/A	-100	N/A	-33.3333	N/A	-69.7987	N/A	-22.8571	N/A	N/A	N/A	N/A	N/A	N/A	N/A	N/A	N/A	N/A	N/A	N/A	N/A	N/A	N/A	N/A	N/A
Trial 19	N/A	72.4138	N/A	62.1622	N/A	-31.0345	N/A	-42.3077	N/A	-61.5385	N/A	-100	N/A	-0.255754	N/A	-63.7097	N/A	-36.8421	N/A	-10.1124	N/A	-73.2143	N/A	0	N/A	167.857	N/A	-16.6667	N/A	52.027	N/A	1.35135	N/A	N/A	N/A	N/A	N/A	N/A	N/A	N/A	N/A	N/A	N/A	N/A	N/A	N/A	N/A	N/A	N/A
Trial 20	N/A	-53.4884	N/A	-22.0779	N/A	34.8315	N/A	71.1409	N/A	179.07	N/A	33.3333	N/A	13.4146	N/A	4.83871	N/A	-15.8879	N/A	39.6396	N/A	36.3636	N/A	36.3636	N/A	25	N/A	110	N/A	-14.2857	N/A	90.7514	N/A	N/A	N/A	N/A	N/A	N/A	N/A	N/A	N/A	N/A	N/A	N/A	N/A	N/A	N/A	N/A	N/A
P-value (10 Hz ChR2 + eNpHR > 10 Hz ChR2)	0.121839		0.0494752		0.306452		0.0307592		0.0238418		0.0724903		0.172106		0.0517663		0.140549		0.1506		0.0092876		0.624032		0.134708		0.00669322		0.240697		0.0203804		0.568688		0.000926189		0.00177938		0.0281962		9.45965e-05		9.61419e-06		0.000390103		2.40316e-05		0.0012313
* Note: the provided p-values represent the raw output of one-sided Wilcoxon rank sum tests
N/A indicates trials which were not collected
NaN's indicate trials for which the baseline firing rate was zero.
[truncated: 103 more columns]
