# Supplementary material for: Frequency-selective control of cortical and subcortical networks by central thalamus
Source: eLife. 2015 Dec 10;4:e09215. doi: 10.7554/eLife.09215 (PMC4721962; doi:10.7554/eLife.09215)
Supplement: Source code 1. — Matlab script (countSLOs.m) for identification and quantification of spindle-like oscillations. DOI: http://dx.doi.org/10.7554/eLife.09215.027 [file elife-09215-code1.zip]

Archive with 1 entries (1 files):
- 09215_Source_Code_1/countSLOs.m
