# Supplementary material for: Frequency-selective control of cortical and subcortical networks by central thalamus
Source: eLife. 2015 Dec 10;4:e09215. doi: 10.7554/eLife.09215 (PMC4721962; doi:10.7554/eLife.09215)
Supplement: Source code 1. — Matlab script (countSLOs.m) for identification and quantification of spindle-like oscillations. DOI: http://dx.doi.org/10.7554/eLife.09215.027 [file elife-09215-code1.zip › 09215_Source_Code_1/countSLOs.m]

function [numSLO, SLOidx] = countSLOs(x)
% Calculate the number of spindle-like oscillations (SLOs) in LFP signal
% during a 20 s period of optogenetic stimulation, as described in the 
% methods of Liu et al.
%
% INPUT:
%   x : LFP time series, sampled at 1 kHz, with 20 s of pre-stimulation
%       baseline recording before the onset of stimulation, and 20 s of
%       recording after stimulation ends (totalling 60 s)
%
% OUTPUT:
%   numSLO : number of spindle-like oscillations detected during the 20 s
%       period of optogenetic stimulation
%   SLOidx : vector of indices corresponding the first index of detected
%       SLOs
%
% Andrew J Weitz, October 2015

% Time Series Details
fs = 1E3;    % 1 kHz sampling rate
dt = 1/fs;   % 1 ms sampling period

% Algorithm Parameters
minT  = 500; % start of SLO must not exceed threshold for previous (500 ms)
postT = 500; % start of SLO must be above threshold for at least 2% of next (500 ms)
postPercent = 0.02; % start of SLO must be above threshold for at least (2%) of next 500 ms

x = abs(x);                   % only consider magnitude of time series
t = -20:dt:39.999;            % generate time vector (t=0 : stim onset)
thresh = mean(x) + 6*std(x);  % compute threshold
over = find(x > thresh);      % find indices at which signal is above threshold
numSLO = 0; SLOidx = [];      % initialize output

% cycle through elements of the time series which are above threshold, and
% apply the algorithm described above
for k = 1:length(over);
    
    % ignore time points which are not during stimulation
    if t(over(k)) < 0 || t(over(k)) > 20
        continue;
    end
    
    % calculate indices for 500 ms before/after current time point
    start = max(1,over(k)-minT);
    stop = min(over(k) + postT, length(x));
    
    % extract time series segements corresponding to 500 ms before/after
    % current time point
    pre = x(start:(over(k)-1));
    post = x(over(k):stop);
    
    % does current time point satisfy the algorithm requirements? if so,
    % count it as the beginning of a SLO.
    if all(pre < thresh) && mean(post>thresh)>postPercent
        numSLO = numSLO+1;
        SLOidx = [SLOidx over(k)];
    end
end
